# Supplementary material for: mTAGs: taxonomic profiling using degenerate consensus reference sequences of ribosomal RNA genes
Source: Bioinformatics. 2021 Jul 13;38(1):270–2. doi: 10.1093/bioinformatics/btab465 (PMC8696115; doi:10.1093/bioinformatics/btab465)
Supplement: btab465_Supplementary_Data [file btab465_supplementary_data.zip]

Archive with 2 entries (2 files):
- Salazar_Ruscheweyh_et_al_suppInfo.pdf
- SupplFile1.xlsx
