# Supplementary material for: mTAGs: taxonomic profiling using degenerate consensus reference sequences of ribosomal RNA genes
Source: Bioinformatics. 2021 Jul 13;38(1):270–2. doi: 10.1093/bioinformatics/btab465 (PMC8696115; doi:10.1093/bioinformatics/btab465)
Supplement: btab465_Supplementary_Data [file btab465_supplementary_data.zip › SupplFile1.xlsx]

## Sheet: Internal benchmarking
Sample	Taxonomic rank	Database	Read length	Precision	Recall	F1 score	Bray-Curtis similarity
rl-100_simul_1	Domain	Degenerate consensus	Read length: 100 bp	0.99796	0.99786	0.99791	0.998929
rl-100_simul_1	Domain	Longest sequence	Read length: 100 bp	0.99759	0.99753	0.99756	0.998763
rl-100_simul_1	Phylum	Degenerate consensus	Read length: 100 bp	0.998364	0.923469	0.959458	0.961019
rl-100_simul_1	Phylum	Longest sequence	Read length: 100 bp	0.99843	0.923207	0.959346	0.960834
rl-100_simul_1	Class	Degenerate consensus	Read length: 100 bp	0.997955	0.907751	0.950718	0.952592
rl-100_simul_1	Class	Longest sequence	Read length: 100 bp	0.998177	0.907449	0.950653	0.952294
rl-100_simul_1	Order	Degenerate consensus	Read length: 100 bp	0.996207	0.843639	0.913597	0.916875
rl-100_simul_1	Order	Longest sequence	Read length: 100 bp	0.996493	0.841799	0.912637	0.915636
rl-100_simul_1	Family	Degenerate consensus	Read length: 100 bp	0.993869	0.787687	0.878847	0.883929
rl-100_simul_1	Family	Longest sequence	Read length: 100 bp	0.99404	0.78647	0.878156	0.883094
rl-100_simul_1	Genus	Degenerate consensus	Read length: 100 bp	0.980408	0.674398	0.799109	0.81299
rl-100_simul_1	Genus	Longest sequence	Read length: 100 bp	0.980168	0.675405	0.799736	0.813781
rl-100_simul_1	OTU	Degenerate consensus	Read length: 100 bp	0.842323	0.40103	0.543364	0.562157
rl-100_simul_1	OTU	Longest sequence	Read length: 100 bp	0.843979	0.40381	0.546258	0.565142
rl-100_simul_10	Domain	Degenerate consensus	Read length: 100 bp	0.99777	0.99766	0.997715	0.998829
rl-100_simul_10	Domain	Longest sequence	Read length: 100 bp	0.99791	0.99782	0.997865	0.998909
rl-100_simul_10	Phylum	Degenerate consensus	Read length: 100 bp	0.998301	0.924061	0.959747	0.96136
rl-100_simul_10	Phylum	Longest sequence	Read length: 100 bp	0.998267	0.923353	0.95935	0.960942
rl-100_simul_10	Class	Degenerate consensus	Read length: 100 bp	0.997901	0.908395	0.951047	0.952952
rl-100_simul_10	Class	Longest sequence	Read length: 100 bp	0.997877	0.907073	0.950311	0.952226
rl-100_simul_10	Order	Degenerate consensus	Read length: 100 bp	0.996516	0.843961	0.913916	0.916946
rl-100_simul_10	Order	Longest sequence	Read length: 100 bp	0.996635	0.841887	0.912748	0.915535
rl-100_simul_10	Family	Degenerate consensus	Read length: 100 bp	0.994234	0.787757	0.879034	0.883847
rl-100_simul_10	Family	Longest sequence	Read length: 100 bp	0.994408	0.785808	0.877887	0.882443
rl-100_simul_10	Genus	Degenerate consensus	Read length: 100 bp	0.980539	0.674795	0.799431	0.813354
rl-100_simul_10	Genus	Longest sequence	Read length: 100 bp	0.980248	0.672799	0.797932	0.811826
rl-100_simul_10	OTU	Degenerate consensus	Read length: 100 bp	0.844035	0.40355	0.546031	0.564081
rl-100_simul_10	OTU	Longest sequence	Read length: 100 bp	0.841408	0.4029	0.544887	0.562847
rl-100_simul_2	Domain	Degenerate consensus	Read length: 100 bp	0.99785	0.99777	0.99781	0.998884
rl-100_simul_2	Domain	Longest sequence	Read length: 100 bp	0.99776	0.99763	0.997695	0.998814
rl-100_simul_2	Phylum	Degenerate consensus	Read length: 100 bp	0.998354	0.922859	0.959123	0.960663
rl-100_simul_2	Phylum	Longest sequence	Read length: 100 bp	0.998409	0.924326	0.959941	0.961449
rl-100_simul_2	Class	Degenerate consensus	Read length: 100 bp	0.998009	0.906376	0.949988	0.951788
rl-100_simul_2	Class	Longest sequence	Read length: 100 bp	0.997812	0.907972	0.950774	0.952795
rl-100_simul_2	Order	Degenerate consensus	Read length: 100 bp	0.996555	0.841975	0.912767	0.915698
rl-100_simul_2	Order	Longest sequence	Read length: 100 bp	0.996107	0.842965	0.91316	0.916481
rl-100_simul_2	Family	Degenerate consensus	Read length: 100 bp	0.993666	0.786488	0.878021	0.883291
rl-100_simul_2	Family	Longest sequence	Read length: 100 bp	0.994043	0.787401	0.878737	0.883786
rl-100_simul_2	Genus	Degenerate consensus	Read length: 100 bp	0.980202	0.673747	0.798584	0.812317
rl-100_simul_2	Genus	Longest sequence	Read length: 100 bp	0.980231	0.67376	0.798602	0.813084
rl-100_simul_2	OTU	Degenerate consensus	Read length: 100 bp	0.840808	0.40062	0.542673	0.561447
rl-100_simul_2	OTU	Longest sequence	Read length: 100 bp	0.842607	0.4028	0.545046	0.563273
rl-100_simul_3	Domain	Degenerate consensus	Read length: 100 bp	0.99802	0.99798	0.998	0.998989
rl-100_simul_3	Domain	Longest sequence	Read length: 100 bp	0.99768	0.99753	0.997605	0.998763
rl-100_simul_3	Phylum	Degenerate consensus	Read length: 100 bp	0.998539	0.923074	0.959325	0.960728
rl-100_simul_3	Phylum	Longest sequence	Read length: 100 bp	0.99834	0.921799	0.958544	0.960117
rl-100_simul_3	Class	Degenerate consensus	Read length: 100 bp	0.997955	0.907174	0.950402	0.952306
rl-100_simul_3	Class	Longest sequence	Read length: 100 bp	0.997928	0.905382	0.949405	0.951355
rl-100_simul_3	Order	Degenerate consensus	Read length: 100 bp	0.996643	0.842821	0.913301	0.916177
rl-100_simul_3	Order	Longest sequence	Read length: 100 bp	0.996297	0.838025	0.910333	0.913468
rl-100_simul_3	Family	Degenerate consensus	Read length: 100 bp	0.993818	0.785887	0.877706	0.88288
rl-100_simul_3	Family	Longest sequence	Read length: 100 bp	0.99426	0.781511	0.875141	0.879962
rl-100_simul_3	Genus	Degenerate consensus	Read length: 100 bp	0.979547	0.672829	0.797721	0.812245
rl-100_simul_3	Genus	Longest sequence	Read length: 100 bp	0.979784	0.668605	0.794823	0.809067
rl-100_simul_3	OTU	Degenerate consensus	Read length: 100 bp	0.839521	0.40067	0.54245	0.560985
rl-100_simul_3	OTU	Longest sequence	Read length: 100 bp	0.840888	0.39605	0.538481	0.557094
rl-100_simul_4	Domain	Degenerate consensus	Read length: 100 bp	0.99784	0.99775	0.997795	0.998874
rl-100_simul_4	Domain	Longest sequence	Read length: 100 bp	0.99759	0.99751	0.99755	0.998753
rl-100_simul_4	Phylum	Degenerate consensus	Read length: 100 bp	0.998297	0.922651	0.958985	0.96061
rl-100_simul_4	Phylum	Longest sequence	Read length: 100 bp	0.998451	0.922355	0.958896	0.960383
rl-100_simul_4	Class	Degenerate consensus	Read length: 100 bp	0.998041	0.90626	0.949939	0.951708
rl-100_simul_4	Class	Longest sequence	Read length: 100 bp	0.997939	0.905931	0.949712	0.951631
rl-100_simul_4	Order	Degenerate consensus	Read length: 100 bp	0.996373	0.840916	0.912068	0.915211
rl-100_simul_4	Order	Longest sequence	Read length: 100 bp	0.996495	0.841162	0.912264	0.915247
rl-100_simul_4	Family	Degenerate consensus	Read length: 100 bp	0.993578	0.786806	0.878185	0.883508
rl-100_simul_4	Family	Longest sequence	Read length: 100 bp	0.994378	0.785781	0.877858	0.882481
rl-100_simul_4	Genus	Degenerate consensus	Read length: 100 bp	0.980591	0.675607	0.800018	0.813983
rl-100_simul_4	Genus	Longest sequence	Read length: 100 bp	0.979637	0.672416	0.797461	0.812043
rl-100_simul_4	OTU	Degenerate consensus	Read length: 100 bp	0.843669	0.40243	0.544929	0.562925
rl-100_simul_4	OTU	Longest sequence	Read length: 100 bp	0.841287	0.40407	0.54593	0.564723
rl-100_simul_5	Domain	Degenerate consensus	Read length: 100 bp	0.99777	0.99768	0.997725	0.998839
rl-100_simul_5	Domain	Longest sequence	Read length: 100 bp	0.998	0.99793	0.997965	0.998964
rl-100_simul_5	Phylum	Degenerate consensus	Read length: 100 bp	0.998332	0.92385	0.959648	0.96123
rl-100_simul_5	Phylum	Longest sequence	Read length: 100 bp	0.998431	0.923482	0.959495	0.960992
rl-100_simul_5	Class	Degenerate consensus	Read length: 100 bp	0.997676	0.907104	0.950237	0.952376
rl-100_simul_5	Class	Longest sequence	Read length: 100 bp	0.997898	0.907176	0.950377	0.952283
rl-100_simul_5	Order	Degenerate consensus	Read length: 100 bp	0.995932	0.841857	0.912435	0.915868
rl-100_simul_5	Order	Longest sequence	Read length: 100 bp	0.996531	0.842126	0.912845	0.915763
rl-100_simul_5	Family	Degenerate consensus	Read length: 100 bp	0.993569	0.785359	0.877279	0.882604
rl-100_simul_5	Family	Longest sequence	Read length: 100 bp	0.994047	0.786148	0.877958	0.883025
rl-100_simul_5	Genus	Degenerate consensus	Read length: 100 bp	0.979942	0.67146	0.796889	0.811182
rl-100_simul_5	Genus	Longest sequence	Read length: 100 bp	0.980652	0.673492	0.798553	0.812451
rl-100_simul_5	OTU	Degenerate consensus	Read length: 100 bp	0.844773	0.40294	0.545627	0.56361
rl-100_simul_5	OTU	Longest sequence	Read length: 100 bp	0.842818	0.40505	0.547147	0.565491
rl-100_simul_6	Domain	Degenerate consensus	Read length: 100 bp	0.99766	0.99763	0.997645	0.998814
rl-100_simul_6	Domain	Longest sequence	Read length: 100 bp	0.99809	0.99804	0.998065	0.999019
rl-100_simul_6	Phylum	Degenerate consensus	Read length: 100 bp	0.998712	0.922611	0.959154	0.96036
rl-100_simul_6	Phylum	Longest sequence	Read length: 100 bp	0.99869	0.922756	0.959223	0.960471
rl-100_simul_6	Class	Degenerate consensus	Read length: 100 bp	0.998298	0.905977	0.9499	0.951498
rl-100_simul_6	Class	Longest sequence	Read length: 100 bp	0.99812	0.905944	0.949801	0.951494
rl-100_simul_6	Order	Degenerate consensus	Read length: 100 bp	0.996647	0.842455	0.913087	0.916041
rl-100_simul_6	Order	Longest sequence	Read length: 100 bp	0.996585	0.8423	0.91297	0.915803
rl-100_simul_6	Family	Degenerate consensus	Read length: 100 bp	0.99394	0.785418	0.87746	0.882538
rl-100_simul_6	Family	Longest sequence	Read length: 100 bp	0.994434	0.787947	0.87923	0.883799
rl-100_simul_6	Genus	Degenerate consensus	Read length: 100 bp	0.980678	0.674146	0.799022	0.812343
rl-100_simul_6	Genus	Longest sequence	Read length: 100 bp	0.981262	0.676002	0.800518	0.813719
rl-100_simul_6	OTU	Degenerate consensus	Read length: 100 bp	0.843097	0.40209	0.544498	0.562319
rl-100_simul_6	OTU	Longest sequence	Read length: 100 bp	0.843161	0.40336	0.545675	0.564425
rl-100_simul_7	Domain	Degenerate consensus	Read length: 100 bp	0.9979	0.99776	0.99783	0.998879
rl-100_simul_7	Domain	Longest sequence	Read length: 100 bp	0.99775	0.99767	0.99771	0.998834
rl-100_simul_7	Phylum	Degenerate consensus	Read length: 100 bp	0.998583	0.923995	0.959842	0.961162
rl-100_simul_7	Phylum	Longest sequence	Read length: 100 bp	0.998526	0.921602	0.958523	0.959907
rl-100_simul_7	Class	Degenerate consensus	Read length: 100 bp	0.998223	0.907603	0.950759	0.952387
rl-100_simul_7	Class	Longest sequence	Read length: 100 bp	0.998096	0.905619	0.949611	0.951263
rl-100_simul_7	Order	Degenerate consensus	Read length: 100 bp	0.996348	0.842842	0.913189	0.916241
rl-100_simul_7	Order	Longest sequence	Read length: 100 bp	0.996479	0.840443	0.911833	0.914808
rl-100_simul_7	Family	Degenerate consensus	Read length: 100 bp	0.994041	0.786112	0.877933	0.882828
rl-100_simul_7	Family	Longest sequence	Read length: 100 bp	0.994228	0.784585	0.877053	0.881914
rl-100_simul_7	Genus	Degenerate consensus	Read length: 100 bp	0.980419	0.673313	0.79835	0.81219
rl-100_simul_7	Genus	Longest sequence	Read length: 100 bp	0.981134	0.671448	0.797274	0.810675
rl-100_simul_7	OTU	Degenerate consensus	Read length: 100 bp	0.843859	0.40366	0.546095	0.56417
rl-100_simul_7	OTU	Longest sequence	Read length: 100 bp	0.843208	0.40033	0.542905	0.561701
rl-100_simul_8	Domain	Degenerate consensus	Read length: 100 bp	0.9978	0.99775	0.997775	0.998874
rl-100_simul_8	Domain	Longest sequence	Read length: 100 bp	0.99777	0.99771	0.99774	0.998854
rl-100_simul_8	Phylum	Degenerate consensus	Read length: 100 bp	0.998518	0.923638	0.95962	0.961012
rl-100_simul_8	Phylum	Longest sequence	Read length: 100 bp	0.998181	0.924033	0.959677	0.961426
rl-100_simul_8	Class	Degenerate consensus	Read length: 100 bp	0.998079	0.908068	0.950948	0.952715
rl-100_simul_8	Class	Longest sequence	Read length: 100 bp	0.997824	0.908431	0.951031	0.953052
rl-100_simul_8	Order	Degenerate consensus	Read length: 100 bp	0.996358	0.842824	0.913182	0.916332
rl-100_simul_8	Order	Longest sequence	Read length: 100 bp	0.99617	0.841972	0.912603	0.915876
rl-100_simul_8	Family	Degenerate consensus	Read length: 100 bp	0.993759	0.78664	0.878152	0.883355
rl-100_simul_8	Family	Longest sequence	Read length: 100 bp	0.993936	0.786316	0.878019	0.883064
rl-100_simul_8	Genus	Degenerate consensus	Read length: 100 bp	0.980315	0.673587	0.798509	0.81238
rl-100_simul_8	Genus	Longest sequence	Read length: 100 bp	0.980383	0.672547	0.7978	0.81149
rl-100_simul_8	OTU	Degenerate consensus	Read length: 100 bp	0.843296	0.40248	0.544897	0.562863
rl-100_simul_8	OTU	Longest sequence	Read length: 100 bp	0.843492	0.40286	0.545286	0.563789
rl-100_simul_9	Domain	Degenerate consensus	Read length: 100 bp	0.9977	0.99765	0.997675	0.998824
rl-100_simul_9	Domain	Longest sequence	Read length: 100 bp	0.99807	0.99801	0.99804	0.999004
rl-100_simul_9	Phylum	Degenerate consensus	Read length: 100 bp	0.998417	0.922448	0.95893	0.960429
rl-100_simul_9	Phylum	Longest sequence	Read length: 100 bp	0.998352	0.922527	0.958943	0.960515
rl-100_simul_9	Class	Degenerate consensus	Read length: 100 bp	0.997818	0.905841	0.949607	0.951631
rl-100_simul_9	Class	Longest sequence	Read length: 100 bp	0.997999	0.90688	0.95026	0.952112
rl-100_simul_9	Order	Degenerate consensus	Read length: 100 bp	0.996255	0.841758	0.912513	0.915672
rl-100_simul_9	Order	Longest sequence	Read length: 100 bp	0.996478	0.842399	0.912983	0.915998
rl-100_simul_9	Family	Degenerate consensus	Read length: 100 bp	0.993922	0.786677	0.878239	0.883215
rl-100_simul_9	Family	Longest sequence	Read length: 100 bp	0.993191	0.786128	0.877611	0.883249
rl-100_simul_9	Genus	Degenerate consensus	Read length: 100 bp	0.980078	0.673662	0.798483	0.812522
rl-100_simul_9	Genus	Longest sequence	Read length: 100 bp	0.979834	0.673679	0.798413	0.812705
rl-100_simul_9	OTU	Degenerate consensus	Read length: 100 bp	0.84197	0.3997	0.542069	0.559632
rl-100_simul_9	OTU	Longest sequence	Read length: 100 bp	0.84163	0.40203	0.544137	0.562855
rl-150_simul_1	Domain	Degenerate consensus	Read length: 150 bp	0.99846	0.99842	0.99844	0.999209
rl-150_simul_1	Domain	Longest sequence	Read length: 150 bp	0.99494	0.99489	0.994915	0.997438
rl-150_simul_1	Phylum	Degenerate consensus	Read length: 150 bp	0.999504	0.954266	0.976361	0.976815
rl-150_simul_1	Phylum	Longest sequence	Read length: 150 bp	0.998798	0.947004	0.972212	0.973361
rl-150_simul_1	Class	Degenerate consensus	Read length: 150 bp	0.999355	0.944122	0.970953	0.971538
rl-150_simul_1	Class	Longest sequence	Read length: 150 bp	0.99821	0.935104	0.965627	0.967232
rl-150_simul_1	Order	Degenerate consensus	Read length: 150 bp	0.998669	0.897816	0.945561	0.946718
rl-150_simul_1	Order	Longest sequence	Read length: 150 bp	0.996473	0.884618	0.93722	0.940146
rl-150_simul_1	Family	Degenerate consensus	Read length: 150 bp	0.997724	0.853893	0.920222	0.922216
rl-150_simul_1	Family	Longest sequence	Read length: 150 bp	0.994072	0.839054	0.910008	0.914935
rl-150_simul_1	Genus	Degenerate consensus	Read length: 150 bp	0.991512	0.759395	0.860068	0.866418
rl-150_simul_1	Genus	Longest sequence	Read length: 150 bp	0.980076	0.742303	0.844777	0.859042
rl-150_simul_1	OTU	Degenerate consensus	Read length: 150 bp	0.931514	0.51999	0.667415	0.680097
rl-150_simul_1	OTU	Longest sequence	Read length: 150 bp	0.828894	0.45774	0.589784	0.610734
rl-150_simul_10	Domain	Degenerate consensus	Read length: 150 bp	0.99859	0.99856	0.998575	0.999279
rl-150_simul_10	Domain	Longest sequence	Read length: 150 bp	0.99487	0.99481	0.99484	0.997403
rl-150_simul_10	Phylum	Degenerate consensus	Read length: 150 bp	0.99962	0.955656	0.977144	0.977515
rl-150_simul_10	Phylum	Longest sequence	Read length: 150 bp	0.998637	0.945602	0.971396	0.972701
rl-150_simul_10	Class	Degenerate consensus	Read length: 150 bp	0.999442	0.945795	0.971879	0.97239
rl-150_simul_10	Class	Longest sequence	Read length: 150 bp	0.998141	0.933707	0.96485	0.966573
rl-150_simul_10	Order	Degenerate consensus	Read length: 150 bp	0.9989	0.898178	0.945865	0.946827
rl-150_simul_10	Order	Longest sequence	Read length: 150 bp	0.996751	0.882827	0.936337	0.939181
rl-150_simul_10	Family	Degenerate consensus	Read length: 150 bp	0.997946	0.853874	0.920305	0.922056
rl-150_simul_10	Family	Longest sequence	Read length: 150 bp	0.994479	0.838549	0.909882	0.914444
rl-150_simul_10	Genus	Degenerate consensus	Read length: 150 bp	0.99179	0.755227	0.857492	0.863859
rl-150_simul_10	Genus	Longest sequence	Read length: 150 bp	0.980882	0.741661	0.84466	0.858288
rl-150_simul_10	OTU	Degenerate consensus	Read length: 150 bp	0.929826	0.51862	0.665854	0.679026
rl-150_simul_10	OTU	Longest sequence	Read length: 150 bp	0.828595	0.45702	0.58911	0.609928
rl-150_simul_2	Domain	Degenerate consensus	Read length: 150 bp	0.99825	0.9982	0.998225	0.999099
rl-150_simul_2	Domain	Longest sequence	Read length: 150 bp	0.99482	0.99476	0.99479	0.997373
rl-150_simul_2	Phylum	Degenerate consensus	Read length: 150 bp	0.999462	0.95549	0.976982	0.977446
rl-150_simul_2	Phylum	Longest sequence	Read length: 150 bp	0.998603	0.94451	0.970804	0.972131
rl-150_simul_2	Class	Degenerate consensus	Read length: 150 bp	0.999292	0.946657	0.972263	0.972878
rl-150_simul_2	Class	Longest sequence	Read length: 150 bp	0.998078	0.933707	0.96482	0.966583
rl-150_simul_2	Order	Degenerate consensus	Read length: 150 bp	0.99871	0.89972	0.946634	0.947777
rl-150_simul_2	Order	Longest sequence	Read length: 150 bp	0.996446	0.881405	0.935401	0.938426
rl-150_simul_2	Family	Degenerate consensus	Read length: 150 bp	0.997606	0.855615	0.921171	0.923238
rl-150_simul_2	Family	Longest sequence	Read length: 150 bp	0.994186	0.835383	0.907893	0.912805
rl-150_simul_2	Genus	Degenerate consensus	Read length: 150 bp	0.991498	0.758502	0.859489	0.866214
rl-150_simul_2	Genus	Longest sequence	Read length: 150 bp	0.980248	0.739363	0.842934	0.856823
rl-150_simul_2	OTU	Degenerate consensus	Read length: 150 bp	0.931265	0.52379	0.670473	0.683567
rl-150_simul_2	OTU	Longest sequence	Read length: 150 bp	0.827845	0.45423	0.586599	0.607404
rl-150_simul_3	Domain	Degenerate consensus	Read length: 150 bp	0.99852	0.99846	0.99849	0.999229
rl-150_simul_3	Domain	Longest sequence	Read length: 150 bp	0.99468	0.99465	0.994665	0.997318
rl-150_simul_3	Phylum	Degenerate consensus	Read length: 150 bp	0.999558	0.956449	0.977528	0.977951
rl-150_simul_3	Phylum	Longest sequence	Read length: 150 bp	0.998573	0.945534	0.97133	0.972698
rl-150_simul_3	Class	Degenerate consensus	Read length: 150 bp	0.999485	0.946392	0.972214	0.972705
rl-150_simul_3	Class	Longest sequence	Read length: 150 bp	0.998132	0.934001	0.965002	0.966766
rl-150_simul_3	Order	Degenerate consensus	Read length: 150 bp	0.998887	0.899069	0.946353	0.947373
rl-150_simul_3	Order	Longest sequence	Read length: 150 bp	0.996282	0.882927	0.936185	0.939368
rl-150_simul_3	Family	Degenerate consensus	Read length: 150 bp	0.997675	0.855953	0.921396	0.923347
rl-150_simul_3	Family	Longest sequence	Read length: 150 bp	0.994374	0.839146	0.910189	0.914957
rl-150_simul_3	Genus	Degenerate consensus	Read length: 150 bp	0.991666	0.759415	0.860138	0.866458
rl-150_simul_3	Genus	Longest sequence	Read length: 150 bp	0.980979	0.7443	0.846406	0.860273
rl-150_simul_3	OTU	Degenerate consensus	Read length: 150 bp	0.929507	0.51992	0.666842	0.680091
rl-150_simul_3	OTU	Longest sequence	Read length: 150 bp	0.831766	0.4599	0.592304	0.612524
rl-150_simul_4	Domain	Degenerate consensus	Read length: 150 bp	0.99853	0.9985	0.998515	0.999249
rl-150_simul_4	Domain	Longest sequence	Read length: 150 bp	0.99478	0.99476	0.99477	0.997373
rl-150_simul_4	Phylum	Degenerate consensus	Read length: 150 bp	0.999514	0.95493	0.976714	0.977178
rl-150_simul_4	Phylum	Longest sequence	Read length: 150 bp	0.998509	0.945297	0.971175	0.972573
rl-150_simul_4	Class	Degenerate consensus	Read length: 150 bp	0.999301	0.94443	0.971091	0.97176
rl-150_simul_4	Class	Longest sequence	Read length: 150 bp	0.998228	0.933775	0.964927	0.966545
rl-150_simul_4	Order	Degenerate consensus	Read length: 150 bp	0.998641	0.896599	0.944873	0.94609
rl-150_simul_4	Order	Longest sequence	Read length: 150 bp	0.996342	0.881946	0.93566	0.938783
rl-150_simul_4	Family	Degenerate consensus	Read length: 150 bp	0.997607	0.852051	0.919102	0.921215
rl-150_simul_4	Family	Longest sequence	Read length: 150 bp	0.994055	0.836639	0.908579	0.91359
rl-150_simul_4	Genus	Degenerate consensus	Read length: 150 bp	0.991873	0.757967	0.859286	0.865505
rl-150_simul_4	Genus	Longest sequence	Read length: 150 bp	0.980442	0.741047	0.844099	0.858134
rl-150_simul_4	OTU	Degenerate consensus	Read length: 150 bp	0.93017	0.52216	0.668853	0.68229
rl-150_simul_4	OTU	Longest sequence	Read length: 150 bp	0.827428	0.45607	0.588026	0.608862
rl-150_simul_5	Domain	Degenerate consensus	Read length: 150 bp	0.99818	0.99814	0.99816	0.999069
rl-150_simul_5	Domain	Longest sequence	Read length: 150 bp	0.99475	0.99466	0.994705	0.997323
rl-150_simul_5	Phylum	Degenerate consensus	Read length: 150 bp	0.999641	0.954894	0.976755	0.977106
rl-150_simul_5	Phylum	Longest sequence	Read length: 150 bp	0.998498	0.945222	0.97113	0.972559
rl-150_simul_5	Class	Degenerate consensus	Read length: 150 bp	0.999377	0.945181	0.971523	0.972098
rl-150_simul_5	Class	Longest sequence	Read length: 150 bp	0.998067	0.933933	0.964935	0.966752
rl-150_simul_5	Order	Degenerate consensus	Read length: 150 bp	0.998486	0.897479	0.945292	0.946714
rl-150_simul_5	Order	Longest sequence	Read length: 150 bp	0.996666	0.883546	0.936703	0.939641
rl-150_simul_5	Family	Degenerate consensus	Read length: 150 bp	0.997466	0.852656	0.919394	0.921611
rl-150_simul_5	Family	Longest sequence	Read length: 150 bp	0.994222	0.839929	0.910586	0.915535
rl-150_simul_5	Genus	Degenerate consensus	Read length: 150 bp	0.991085	0.755472	0.857386	0.864261
rl-150_simul_5	Genus	Longest sequence	Read length: 150 bp	0.980853	0.743106	0.845586	0.859341
rl-150_simul_5	OTU	Degenerate consensus	Read length: 150 bp	0.932905	0.52113	0.668711	0.681235
rl-150_simul_5	OTU	Longest sequence	Read length: 150 bp	0.827773	0.4565	0.58847	0.609251
rl-150_simul_6	Domain	Degenerate consensus	Read length: 150 bp	0.99829	0.99824	0.998265	0.999124
rl-150_simul_6	Domain	Longest sequence	Read length: 150 bp	0.99529	0.99526	0.995275	0.997624
rl-150_simul_6	Phylum	Degenerate consensus	Read length: 150 bp	0.999557	0.956062	0.977326	0.977738
rl-150_simul_6	Phylum	Longest sequence	Read length: 150 bp	0.99854	0.945037	0.971052	0.9724
rl-150_simul_6	Class	Degenerate consensus	Read length: 150 bp	0.999334	0.945902	0.971884	0.972479
rl-150_simul_6	Class	Longest sequence	Read length: 150 bp	0.998088	0.933575	0.964754	0.966519
rl-150_simul_6	Order	Degenerate consensus	Read length: 150 bp	0.998791	0.899515	0.946557	0.947634
rl-150_simul_6	Order	Longest sequence	Read length: 150 bp	0.996625	0.881246	0.935391	0.938258
rl-150_simul_6	Family	Degenerate consensus	Read length: 150 bp	0.997611	0.855382	0.921038	0.923099
rl-150_simul_6	Family	Longest sequence	Read length: 150 bp	0.994217	0.836602	0.908625	0.913527
rl-150_simul_6	Genus	Degenerate consensus	Read length: 150 bp	0.991208	0.759085	0.859754	0.866499
rl-150_simul_6	Genus	Longest sequence	Read length: 150 bp	0.981335	0.741617	0.8448	0.857949
rl-150_simul_6	OTU	Degenerate consensus	Read length: 150 bp	0.93008	0.5229	0.669436	0.682892
rl-150_simul_6	OTU	Longest sequence	Read length: 150 bp	0.82923	0.45538	0.587906	0.609582
rl-150_simul_7	Domain	Degenerate consensus	Read length: 150 bp	0.99846	0.9984	0.99843	0.999199
rl-150_simul_7	Domain	Longest sequence	Read length: 150 bp	0.99525	0.99519	0.99522	0.997589
rl-150_simul_7	Phylum	Degenerate consensus	Read length: 150 bp	0.999652	0.955375	0.977012	0.977352
rl-150_simul_7	Phylum	Longest sequence	Read length: 150 bp	0.998487	0.944889	0.970949	0.9724
rl-150_simul_7	Class	Degenerate consensus	Read length: 150 bp	0.999431	0.945974	0.971968	0.97249
rl-150_simul_7	Class	Longest sequence	Read length: 150 bp	0.998151	0.933046	0.964501	0.966172
rl-150_simul_7	Order	Degenerate consensus	Read length: 150 bp	0.998681	0.898497	0.945944	0.947079
rl-150_simul_7	Order	Longest sequence	Read length: 150 bp	0.996257	0.881877	0.935584	0.938775
rl-150_simul_7	Family	Degenerate consensus	Read length: 150 bp	0.997724	0.854526	0.92059	0.922571
rl-150_simul_7	Family	Longest sequence	Read length: 150 bp	0.994081	0.836899	0.908743	0.913731
rl-150_simul_7	Genus	Degenerate consensus	Read length: 150 bp	0.991143	0.758207	0.859166	0.866006
rl-150_simul_7	Genus	Longest sequence	Read length: 150 bp	0.980769	0.742651	0.84526	0.859015
rl-150_simul_7	OTU	Degenerate consensus	Read length: 150 bp	0.930542	0.52276	0.669441	0.682747
rl-150_simul_7	OTU	Longest sequence	Read length: 150 bp	0.82902	0.45873	0.590637	0.61183
rl-150_simul_8	Domain	Degenerate consensus	Read length: 150 bp	0.99833	0.99829	0.99831	0.999144
rl-150_simul_8	Domain	Longest sequence	Read length: 150 bp	0.99502	0.99501	0.995015	0.997504
rl-150_simul_8	Phylum	Degenerate consensus	Read length: 150 bp	0.999588	0.954903	0.976735	0.977137
rl-150_simul_8	Phylum	Longest sequence	Read length: 150 bp	0.998552	0.945257	0.971174	0.972572
rl-150_simul_8	Class	Degenerate consensus	Read length: 150 bp	0.999387	0.944783	0.971318	0.971872
rl-150_simul_8	Class	Longest sequence	Read length: 150 bp	0.998057	0.933395	0.964643	0.966459
rl-150_simul_8	Order	Degenerate consensus	Read length: 150 bp	0.998682	0.897791	0.945553	0.946755
rl-150_simul_8	Order	Longest sequence	Read length: 150 bp	0.99634	0.88218	0.935791	0.938952
rl-150_simul_8	Family	Degenerate consensus	Read length: 150 bp	0.997629	0.853101	0.919722	0.921738
rl-150_simul_8	Family	Longest sequence	Read length: 150 bp	0.994533	0.837909	0.909527	0.914092
rl-150_simul_8	Genus	Degenerate consensus	Read length: 150 bp	0.991022	0.756665	0.85813	0.864969
rl-150_simul_8	Genus	Longest sequence	Read length: 150 bp	0.981167	0.741451	0.84463	0.858086
rl-150_simul_8	OTU	Degenerate consensus	Read length: 150 bp	0.928922	0.52093	0.667521	0.681296
rl-150_simul_8	OTU	Longest sequence	Read length: 150 bp	0.825782	0.45546	0.587103	0.607986
rl-150_simul_9	Domain	Degenerate consensus	Read length: 150 bp	0.99847	0.9984	0.998435	0.999199
rl-150_simul_9	Domain	Longest sequence	Read length: 150 bp	0.99507	0.99504	0.995055	0.997514
rl-150_simul_9	Phylum	Degenerate consensus	Read length: 150 bp	0.999504	0.955762	0.977144	0.977629
rl-150_simul_9	Phylum	Longest sequence	Read length: 150 bp	0.998307	0.945308	0.971085	0.97268
rl-150_simul_9	Class	Degenerate consensus	Read length: 150 bp	0.999324	0.945933	0.971896	0.972533
rl-150_simul_9	Class	Longest sequence	Read length: 150 bp	0.997776	0.934108	0.964893	0.966981
rl-150_simul_9	Order	Degenerate consensus	Read length: 150 bp	0.998679	0.897418	0.945345	0.946584
rl-150_simul_9	Order	Longest sequence	Read length: 150 bp	0.99611	0.881459	0.935284	0.938636
rl-150_simul_9	Family	Degenerate consensus	Read length: 150 bp	0.997538	0.853772	0.920072	0.922173
rl-150_simul_9	Family	Longest sequence	Read length: 150 bp	0.993818	0.837463	0.908966	0.914329
rl-150_simul_9	Genus	Degenerate consensus	Read length: 150 bp	0.991112	0.757877	0.858943	0.865722
rl-150_simul_9	Genus	Longest sequence	Read length: 150 bp	0.980911	0.742184	0.84501	0.858966
rl-150_simul_9	OTU	Degenerate consensus	Read length: 150 bp	0.93	0.52067	0.667586	0.680459
rl-150_simul_9	OTU	Longest sequence	Read length: 150 bp	0.828375	0.45694	0.588988	0.610411
rl-250_simul_1	Domain	Longest sequence	Read length: 250 bp	0.98985	0.98983	0.98984	0.994889
rl-250_simul_1	Phylum	Degenerate consensus	Read length: 250 bp	0.999637	0.972828	0.986051	0.986378
rl-250_simul_1	Phylum	Longest sequence	Read length: 250 bp	0.998578	0.962603	0.98026	0.981626
rl-250_simul_1	Class	Degenerate consensus	Read length: 250 bp	0.99958	0.967625	0.983343	0.983704
rl-250_simul_1	Class	Longest sequence	Read length: 250 bp	0.998164	0.955703	0.976472	0.978185
rl-250_simul_1	Order	Degenerate consensus	Read length: 250 bp	0.999007	0.930902	0.963753	0.964632
rl-250_simul_1	Order	Longest sequence	Read length: 250 bp	0.996133	0.916571	0.954697	0.957859
rl-250_simul_1	Family	Degenerate consensus	Read length: 250 bp	0.998428	0.896235	0.944576	0.94596
rl-250_simul_1	Family	Longest sequence	Read length: 250 bp	0.993688	0.881989	0.934513	0.939805
rl-250_simul_1	Genus	Degenerate consensus	Read length: 250 bp	0.993536	0.814488	0.895147	0.900288
rl-250_simul_1	Genus	Longest sequence	Read length: 250 bp	0.979434	0.801545	0.881605	0.896565
rl-250_simul_1	OTU	Degenerate consensus	Read length: 250 bp	0.939625	0.58533	0.721321	0.73373
rl-250_simul_1	OTU	Longest sequence	Read length: 250 bp	0.80726	0.5039	0.620486	0.644757
rl-250_simul_10	Domain	Longest sequence	Read length: 250 bp	0.99036	0.99035	0.990355	0.995152
rl-250_simul_10	Phylum	Degenerate consensus	Read length: 250 bp	0.999648	0.974193	0.986757	0.987073
rl-250_simul_10	Phylum	Longest sequence	Read length: 250 bp	0.998576	0.962138	0.980018	0.981375
rl-250_simul_10	Class	Degenerate consensus	Read length: 250 bp	0.999486	0.968652	0.983827	0.984313
rl-250_simul_10	Class	Longest sequence	Read length: 250 bp	0.997803	0.954719	0.975785	0.977851
rl-250_simul_10	Order	Degenerate consensus	Read length: 250 bp	0.999078	0.931514	0.964114	0.964947
rl-250_simul_10	Order	Longest sequence	Read length: 250 bp	0.995965	0.916015	0.954318	0.957788
rl-250_simul_10	Family	Degenerate consensus	Read length: 250 bp	0.998266	0.89597	0.944356	0.945855
rl-250_simul_10	Family	Longest sequence	Read length: 250 bp	0.993891	0.881638	0.934405	0.939619
rl-250_simul_10	Genus	Degenerate consensus	Read length: 250 bp	0.99372	0.814043	0.894952	0.899955
rl-250_simul_10	Genus	Longest sequence	Read length: 250 bp	0.97901	0.802757	0.882166	0.897246
rl-250_simul_10	OTU	Degenerate consensus	Read length: 250 bp	0.937484	0.58529	0.720658	0.733353
rl-250_simul_10	OTU	Longest sequence	Read length: 250 bp	0.807145	0.50516	0.621407	0.644791
rl-250_simul_2	Domain	Degenerate consensus	Read length: 250 bp	0.99682	0.99679	0.996805	0.998392
rl-250_simul_2	Domain	Longest sequence	Read length: 250 bp	0.99038	0.99037	0.990375	0.995162
rl-250_simul_2	Phylum	Degenerate consensus	Read length: 250 bp	0.999731	0.97374	0.986564	0.98682
rl-250_simul_2	Phylum	Longest sequence	Read length: 250 bp	0.998379	0.963018	0.98038	0.98192
rl-250_simul_2	Class	Degenerate consensus	Read length: 250 bp	0.999664	0.968371	0.983769	0.984089
rl-250_simul_2	Class	Longest sequence	Read length: 250 bp	0.997996	0.956301	0.976704	0.978499
rl-250_simul_2	Order	Degenerate consensus	Read length: 250 bp	0.9993	0.932473	0.964731	0.965384
rl-250_simul_2	Order	Longest sequence	Read length: 250 bp	0.9963	0.917939	0.955516	0.958532
rl-250_simul_2	Family	Degenerate consensus	Read length: 250 bp	0.99839	0.897938	0.945504	0.946913
rl-250_simul_2	Family	Longest sequence	Read length: 250 bp	0.994083	0.883779	0.935692	0.940797
rl-250_simul_2	Genus	Degenerate consensus	Read length: 250 bp	0.993296	0.815064	0.895397	0.900629
rl-250_simul_2	Genus	Longest sequence	Read length: 250 bp	0.98042	0.803927	0.883445	0.897707
rl-250_simul_2	OTU	Degenerate consensus	Read length: 250 bp	0.940073	0.58748	0.723083	0.73549
rl-250_simul_2	OTU	Longest sequence	Read length: 250 bp	0.80783	0.50634	0.622502	0.646439
rl-250_simul_3	Domain	Degenerate consensus	Read length: 250 bp	0.99709	0.99708	0.997085	0.998538
rl-250_simul_3	Phylum	Degenerate consensus	Read length: 250 bp	0.999576	0.973938	0.986591	0.986999
rl-250_simul_3	Phylum	Longest sequence	Read length: 250 bp	0.998399	0.96286	0.980308	0.981869
rl-250_simul_3	Class	Degenerate consensus	Read length: 250 bp	0.999444	0.968465	0.983711	0.984216
rl-250_simul_3	Class	Longest sequence	Read length: 250 bp	0.99792	0.95583	0.976422	0.978405
rl-250_simul_3	Order	Degenerate consensus	Read length: 250 bp	0.999032	0.933418	0.965111	0.965967
rl-250_simul_3	Order	Longest sequence	Read length: 250 bp	0.99622	0.916708	0.954811	0.958082
rl-250_simul_3	Family	Degenerate consensus	Read length: 250 bp	0.998458	0.899334	0.946307	0.947666
rl-250_simul_3	Family	Longest sequence	Read length: 250 bp	0.993308	0.881388	0.934007	0.93977
rl-250_simul_3	Genus	Degenerate consensus	Read length: 250 bp	0.993565	0.816175	0.896176	0.901113
rl-250_simul_3	Genus	Longest sequence	Read length: 250 bp	0.977931	0.800847	0.880574	0.896315
rl-250_simul_3	OTU	Degenerate consensus	Read length: 250 bp	0.938121	0.58732	0.722384	0.735225
rl-250_simul_3	OTU	Longest sequence	Read length: 250 bp	0.807507	0.50365	0.620369	0.643711
rl-250_simul_4	Domain	Degenerate consensus	Read length: 250 bp	0.99713	0.99712	0.997125	0.998558
rl-250_simul_4	Phylum	Degenerate consensus	Read length: 250 bp	0.999679	0.973323	0.986325	0.986642
rl-250_simul_4	Phylum	Longest sequence	Read length: 250 bp	0.998557	0.962945	0.980428	0.981824
rl-250_simul_4	Class	Degenerate consensus	Read length: 250 bp	0.999601	0.96782	0.983454	0.983836
rl-250_simul_4	Class	Longest sequence	Read length: 250 bp	0.998142	0.956095	0.976666	0.978422
rl-250_simul_4	Order	Degenerate consensus	Read length: 250 bp	0.99916	0.932049	0.964438	0.965204
rl-250_simul_4	Order	Longest sequence	Read length: 250 bp	0.996407	0.917759	0.955467	0.958369
rl-250_simul_4	Family	Degenerate consensus	Read length: 250 bp	0.998335	0.897127	0.945029	0.946554
rl-250_simul_4	Family	Longest sequence	Read length: 250 bp	0.994158	0.881853	0.934644	0.939595
rl-250_simul_4	Genus	Degenerate consensus	Read length: 250 bp	0.994162	0.815556	0.896046	0.900682
rl-250_simul_4	Genus	Longest sequence	Read length: 250 bp	0.980209	0.802079	0.882242	0.896439
rl-250_simul_4	OTU	Degenerate consensus	Read length: 250 bp	0.938648	0.5875	0.722677	0.734756
rl-250_simul_4	OTU	Longest sequence	Read length: 250 bp	0.8092	0.50507	0.621946	0.645466
rl-250_simul_5	Domain	Degenerate consensus	Read length: 250 bp	0.99694	0.99693	0.996935	0.998463
rl-250_simul_5	Phylum	Degenerate consensus	Read length: 250 bp	0.999699	0.973071	0.986205	0.986492
rl-250_simul_5	Phylum	Longest sequence	Read length: 250 bp	0.998411	0.962873	0.98032	0.98187
rl-250_simul_5	Class	Degenerate consensus	Read length: 250 bp	0.999528	0.967547	0.983277	0.983732
rl-250_simul_5	Class	Longest sequence	Read length: 250 bp	0.99805	0.956217	0.976686	0.978542
rl-250_simul_5	Order	Degenerate consensus	Read length: 250 bp	0.998926	0.931409	0.963987	0.964955
rl-250_simul_5	Order	Longest sequence	Read length: 250 bp	0.996319	0.918795	0.955988	0.958988
rl-250_simul_5	Family	Degenerate consensus	Read length: 250 bp	0.998194	0.896487	0.944611	0.946165
rl-250_simul_5	Family	Longest sequence	Read length: 250 bp	0.994113	0.88312	0.935335	0.940384
rl-250_simul_5	Genus	Degenerate consensus	Read length: 250 bp	0.993438	0.815655	0.895811	0.900946
rl-250_simul_5	Genus	Longest sequence	Read length: 250 bp	0.979786	0.803898	0.88317	0.897615
rl-250_simul_5	OTU	Degenerate consensus	Read length: 250 bp	0.938976	0.58609	0.721706	0.734438
rl-250_simul_5	OTU	Longest sequence	Read length: 250 bp	0.804877	0.50366	0.619599	0.642973
rl-250_simul_6	Domain	Degenerate consensus	Read length: 250 bp	0.99693	0.99692	0.996925	0.998458
rl-250_simul_6	Domain	Longest sequence	Read length: 250 bp	0.99048	0.99045	0.990465	0.995202
rl-250_simul_6	Phylum	Degenerate consensus	Read length: 250 bp	0.999731	0.973962	0.986678	0.986944
rl-250_simul_6	Phylum	Longest sequence	Read length: 250 bp	0.998515	0.962749	0.980306	0.981754
rl-250_simul_6	Class	Degenerate consensus	Read length: 250 bp	0.99957	0.968509	0.983795	0.984187
rl-250_simul_6	Class	Longest sequence	Read length: 250 bp	0.997909	0.955627	0.976311	0.978294
rl-250_simul_6	Order	Degenerate consensus	Read length: 250 bp	0.999114	0.932147	0.964469	0.965201
rl-250_simul_6	Order	Longest sequence	Read length: 250 bp	0.996255	0.917773	0.955405	0.958724
rl-250_simul_6	Family	Degenerate consensus	Read length: 250 bp	0.99847	0.897968	0.945556	0.946941
rl-250_simul_6	Family	Longest sequence	Read length: 250 bp	0.993695	0.882577	0.934846	0.940184
rl-250_simul_6	Genus	Degenerate consensus	Read length: 250 bp	0.993766	0.816437	0.896416	0.901443
rl-250_simul_6	Genus	Longest sequence	Read length: 250 bp	0.979279	0.801721	0.881649	0.896647
rl-250_simul_6	OTU	Degenerate consensus	Read length: 250 bp	0.939974	0.58911	0.724287	0.737086
rl-250_simul_6	OTU	Longest sequence	Read length: 250 bp	0.808932	0.50356	0.620721	0.644129
rl-250_simul_7	Domain	Degenerate consensus	Read length: 250 bp	0.99708	0.99707	0.997075	0.998533
rl-250_simul_7	Domain	Longest sequence	Read length: 250 bp	0.99017	0.99015	0.99016	0.995051
rl-250_simul_7	Phylum	Degenerate consensus	Read length: 250 bp	0.99971	0.97372	0.986544	0.986789
rl-250_simul_7	Phylum	Longest sequence	Read length: 250 bp	0.998453	0.962904	0.980356	0.981875
rl-250_simul_7	Class	Degenerate consensus	Read length: 250 bp	0.999633	0.9681	0.983614	0.983913
rl-250_simul_7	Class	Longest sequence	Read length: 250 bp	0.997963	0.955427	0.976232	0.978059
rl-250_simul_7	Order	Degenerate consensus	Read length: 250 bp	0.99901	0.932491	0.964605	0.965426
rl-250_simul_7	Order	Longest sequence	Read length: 250 bp	0.996244	0.918094	0.955573	0.95861
rl-250_simul_7	Family	Degenerate consensus	Read length: 250 bp	0.998186	0.898764	0.94587	0.947499
rl-250_simul_7	Family	Longest sequence	Read length: 250 bp	0.993864	0.883112	0.93522	0.940505
rl-250_simul_7	Genus	Degenerate consensus	Read length: 250 bp	0.993083	0.81639	0.89611	0.901611
rl-250_simul_7	Genus	Longest sequence	Read length: 250 bp	0.979949	0.802751	0.882543	0.896981
rl-250_simul_7	OTU	Degenerate consensus	Read length: 250 bp	0.938111	0.58737	0.722419	0.735616
rl-250_simul_7	OTU	Longest sequence	Read length: 250 bp	0.808387	0.50373	0.62069	0.643424
rl-250_simul_8	Domain	Degenerate consensus	Read length: 250 bp	0.99671	0.9967	0.996705	0.998347
rl-250_simul_8	Domain	Longest sequence	Read length: 250 bp	0.99042	0.99041	0.990415	0.995182
rl-250_simul_8	Phylum	Degenerate consensus	Read length: 250 bp	0.999576	0.973231	0.986228	0.986626
rl-250_simul_8	Phylum	Longest sequence	Read length: 250 bp	0.998432	0.962743	0.980263	0.981761
rl-250_simul_8	Class	Degenerate consensus	Read length: 250 bp	0.999381	0.967972	0.983426	0.983983
rl-250_simul_8	Class	Longest sequence	Read length: 250 bp	0.997888	0.955569	0.97627	0.978253
rl-250_simul_8	Order	Degenerate consensus	Read length: 250 bp	0.999033	0.932503	0.964622	0.965477
rl-250_simul_8	Order	Longest sequence	Read length: 250 bp	0.996072	0.917281	0.955054	0.958356
rl-250_simul_8	Family	Degenerate consensus	Read length: 250 bp	0.998271	0.897417	0.945161	0.946644
rl-250_simul_8	Family	Longest sequence	Read length: 250 bp	0.99387	0.882294	0.934764	0.939833
rl-250_simul_8	Genus	Degenerate consensus	Read length: 250 bp	0.993405	0.815923	0.895959	0.901312
rl-250_simul_8	Genus	Longest sequence	Read length: 250 bp	0.980826	0.802647	0.882836	0.896555
rl-250_simul_8	OTU	Degenerate consensus	Read length: 250 bp	0.93972	0.58771	0.723153	0.735138
rl-250_simul_8	OTU	Longest sequence	Read length: 250 bp	0.810245	0.50616	0.623081	0.646938
rl-250_simul_9	Domain	Degenerate consensus	Read length: 250 bp	0.99678	0.99677	0.996775	0.998382
rl-250_simul_9	Domain	Longest sequence	Read length: 250 bp	0.99048	0.99047	0.990475	0.995212
rl-250_simul_9	Phylum	Degenerate consensus	Read length: 250 bp	0.999658	0.973226	0.986265	0.986582
rl-250_simul_9	Phylum	Longest sequence	Read length: 250 bp	0.998547	0.963165	0.980537	0.981912
rl-250_simul_9	Class	Degenerate consensus	Read length: 250 bp	0.999549	0.967304	0.983162	0.983544
rl-250_simul_9	Class	Longest sequence	Read length: 250 bp	0.998092	0.956838	0.97703	0.978856
rl-250_simul_9	Order	Degenerate consensus	Read length: 250 bp	0.99917	0.931335	0.964061	0.964783
rl-250_simul_9	Order	Longest sequence	Read length: 250 bp	0.996079	0.918652	0.9558	0.958962
rl-250_simul_9	Family	Degenerate consensus	Read length: 250 bp	0.998481	0.896583	0.944793	0.94614
rl-250_simul_9	Family	Longest sequence	Read length: 250 bp	0.994002	0.884208	0.935896	0.940912
rl-250_simul_9	Genus	Degenerate consensus	Read length: 250 bp	0.993623	0.813988	0.894879	0.899896
rl-250_simul_9	Genus	Longest sequence	Read length: 250 bp	0.978978	0.803146	0.882388	0.897566
rl-250_simul_9	OTU	Degenerate consensus	Read length: 250 bp	0.938453	0.58597	0.72146	0.73413
rl-250_simul_9	OTU	Longest sequence	Read length: 250 bp	0.806197	0.50526	0.621201	0.64536

## Sheet: External benchmarking
Sample	Taxonomic rank	Biome	Sample type	16S V-region	Depth	Database	Tool	Precision	Recall	F1 score	Bray-Curtis similarity
Human gut_A100_V34_10K_silva_MAPseq	Genus	Human gut	A100	V34	10K	silva	MAPseq	0.992336	0.517949	0.680639	0.654324
Human gut_A100_V34_10K_silva_mothur	Genus	Human gut	A100	V34	10K	silva	mothur	0.957438	0.473629	0.633751	0.601089
Human gut_A100_V34_10K_silva_mTAGs	Genus	Human gut	A100	V34	10K	silva	mTAGs	0.963906	0.803918	0.876672	0.876785
Human gut_A100_V34_10K_silva_QIIME1	Genus	Human gut	A100	V34	10K	silva	QIIME1	0.934022	0.713865	0.809237	0.781106
Human gut_A100_V34_10K_silva_QIIME2	Genus	Human gut	A100	V34	10K	silva	QIIME2	0.960412	0.766186	0.852375	0.814691
Human gut_A100_V34_200K_silva_MAPseq	Genus	Human gut	A100	V34	200K	silva	MAPseq	0.992558	0.519602	0.682117	0.654142
Human gut_A100_V34_200K_silva_mothur	Genus	Human gut	A100	V34	200K	silva	mothur	0.957435	0.473654	0.633773	0.601099
Human gut_A100_V34_200K_silva_mTAGs	Genus	Human gut	A100	V34	200K	silva	mTAGs	0.964037	0.80432	0.876965	0.87701
Human gut_A100_V34_200K_silva_QIIME1	Genus	Human gut	A100	V34	200K	silva	QIIME1	0.934197	0.714801	0.809904	0.781148
Human gut_A100_V34_200K_silva_QIIME2	Genus	Human gut	A100	V34	200K	silva	QIIME2	0.960458	0.766708	0.852716	0.815228
Human gut_A100_V4_10K_silva_MAPseq	Genus	Human gut	A100	V4	10K	silva	MAPseq	0.983719	0.442496	0.610415	0.630908
Human gut_A100_V4_10K_silva_mothur	Genus	Human gut	A100	V4	10K	silva	mothur	0.954514	0.432904	0.595657	0.509333
Human gut_A100_V4_10K_silva_mTAGs	Genus	Human gut	A100	V4	10K	silva	mTAGs	0.946864	0.718182	0.816819	0.851169
Human gut_A100_V4_10K_silva_QIIME1	Genus	Human gut	A100	V4	10K	silva	QIIME1	0.878176	0.727179	0.795576	0.767359
Human gut_A100_V4_10K_silva_QIIME2	Genus	Human gut	A100	V4	10K	silva	QIIME2	0.957503	0.678597	0.794277	0.728092
Human gut_A100_V4_200K_silva_MAPseq	Genus	Human gut	A100	V4	200K	silva	MAPseq	0.98429	0.44167	0.609738	0.628
Human gut_A100_V4_200K_silva_mothur	Genus	Human gut	A100	V4	200K	silva	mothur	0.954528	0.432995	0.595746	0.50938
Human gut_A100_V4_200K_silva_mTAGs	Genus	Human gut	A100	V4	200K	silva	mTAGs	0.946491	0.718253	0.816726	0.851281
Human gut_A100_V4_200K_silva_QIIME1	Genus	Human gut	A100	V4	200K	silva	QIIME1	0.877974	0.726793	0.795262	0.767625
Human gut_A100_V4_200K_silva_QIIME2	Genus	Human gut	A100	V4	200K	silva	QIIME2	0.957284	0.678412	0.794076	0.727939
Human gut_A100_V45_10K_silva_MAPseq	Genus	Human gut	A100	V45	10K	silva	MAPseq	0.999769	0.455819	0.626157	0.584762
Human gut_A100_V45_10K_silva_mothur	Genus	Human gut	A100	V45	10K	silva	mothur	0.948718	0.389679	0.552445	0.451493
Human gut_A100_V45_10K_silva_mTAGs	Genus	Human gut	A100	V45	10K	silva	mTAGs	0.999134	0.824286	0.903327	0.903439
Human gut_A100_V45_10K_silva_QIIME1	Genus	Human gut	A100	V45	10K	silva	QIIME1	0.871628	0.564929	0.685539	0.638792
Human gut_A100_V45_10K_silva_QIIME2	Genus	Human gut	A100	V45	10K	silva	QIIME2	0.958614	0.734281	0.831584	0.789573
Human gut_A100_V45_200K_silva_MAPseq	Genus	Human gut	A100	V45	200K	silva	MAPseq	0.999861	0.45514	0.625535	0.581976
Human gut_A100_V45_200K_silva_mothur	Genus	Human gut	A100	V45	200K	silva	mothur	0.948679	0.389437	0.552196	0.45125
Human gut_A100_V45_200K_silva_mTAGs	Genus	Human gut	A100	V45	200K	silva	mTAGs	0.999592	0.825449	0.904212	0.904302
Human gut_A100_V45_200K_silva_QIIME1	Genus	Human gut	A100	V45	200K	silva	QIIME1	0.87121	0.564595	0.685163	0.637914
Human gut_A100_V45_200K_silva_QIIME2	Genus	Human gut	A100	V45	200K	silva	QIIME2	0.958695	0.734629	0.831837	0.790234
Human gut_A500_V34_10K_silva_MAPseq	Genus	Human gut	A500	V34	10K	silva	MAPseq	0.987486	0.539952	0.698156	0.696507
Human gut_A500_V34_10K_silva_mothur	Genus	Human gut	A500	V34	10K	silva	mothur	0.865053	0.45889	0.59967	0.594976
Human gut_A500_V34_10K_silva_mTAGs	Genus	Human gut	A500	V34	10K	silva	mTAGs	0.964196	0.825	0.889183	0.913478
Human gut_A500_V34_10K_silva_QIIME1	Genus	Human gut	A500	V34	10K	silva	QIIME1	0.928787	0.648068	0.76344	0.801867
Human gut_A500_V34_10K_silva_QIIME2	Genus	Human gut	A500	V34	10K	silva	QIIME2	0.93473	0.690494	0.79426	0.774387
Human gut_A500_V34_200K_silva_MAPseq	Genus	Human gut	A500	V34	200K	silva	MAPseq	0.986841	0.538069	0.696419	0.696726
Human gut_A500_V34_200K_silva_mothur	Genus	Human gut	A500	V34	200K	silva	mothur	0.865071	0.458947	0.599722	0.594992
Human gut_A500_V34_200K_silva_mTAGs	Genus	Human gut	A500	V34	200K	silva	mTAGs	0.96397	0.824565	0.888834	0.913088
Human gut_A500_V34_200K_silva_QIIME1	Genus	Human gut	A500	V34	200K	silva	QIIME1	0.9288	0.648911	0.764029	0.801893
Human gut_A500_V34_200K_silva_QIIME2	Genus	Human gut	A500	V34	200K	silva	QIIME2	0.934821	0.690649	0.794396	0.774403
Human gut_A500_V4_10K_silva_MAPseq	Genus	Human gut	A500	V4	10K	silva	MAPseq	0.985048	0.448756	0.616606	0.634451
Human gut_A500_V4_10K_silva_mothur	Genus	Human gut	A500	V4	10K	silva	mothur	0.907145	0.362989	0.518502	0.500127
Human gut_A500_V4_10K_silva_mTAGs	Genus	Human gut	A500	V4	10K	silva	mTAGs	0.960196	0.739409	0.835462	0.860776
Human gut_A500_V4_10K_silva_QIIME1	Genus	Human gut	A500	V4	10K	silva	QIIME1	0.872289	0.676747	0.762176	0.798078
Human gut_A500_V4_10K_silva_QIIME2	Genus	Human gut	A500	V4	10K	silva	QIIME2	0.927867	0.553618	0.693471	0.728252
Human gut_A500_V4_200K_silva_MAPseq	Genus	Human gut	A500	V4	200K	silva	MAPseq	0.985164	0.450252	0.61804	0.634091
Human gut_A500_V4_200K_silva_mothur	Genus	Human gut	A500	V4	200K	silva	mothur	0.907244	0.362898	0.518426	0.500023
Human gut_A500_V4_200K_silva_mTAGs	Genus	Human gut	A500	V4	200K	silva	mTAGs	0.960063	0.739659	0.835571	0.860925
Human gut_A500_V4_200K_silva_QIIME1	Genus	Human gut	A500	V4	200K	silva	QIIME1	0.873162	0.677192	0.762791	0.798031
Human gut_A500_V4_200K_silva_QIIME2	Genus	Human gut	A500	V4	200K	silva	QIIME2	0.927932	0.553933	0.693737	0.727425
Human gut_A500_V45_10K_silva_MAPseq	Genus	Human gut	A500	V45	10K	silva	MAPseq	0.998731	0.491004	0.658346	0.661971
Human gut_A500_V45_10K_silva_mothur	Genus	Human gut	A500	V45	10K	silva	mothur	0.909052	0.436609	0.589897	0.568989
Human gut_A500_V45_10K_silva_mTAGs	Genus	Human gut	A500	V45	10K	silva	mTAGs	0.955644	0.809572	0.876564	0.894757
Human gut_A500_V45_10K_silva_QIIME1	Genus	Human gut	A500	V45	10K	silva	QIIME1	0.92214	0.622049	0.742935	0.780505
Human gut_A500_V45_10K_silva_QIIME2	Genus	Human gut	A500	V45	10K	silva	QIIME2	0.930311	0.663651	0.774675	0.755099
Human gut_A500_V45_200K_silva_MAPseq	Genus	Human gut	A500	V45	200K	silva	MAPseq	0.998588	0.488943	0.65646	0.659936
Human gut_A500_V45_200K_silva_mothur	Genus	Human gut	A500	V45	200K	silva	mothur	0.909103	0.436629	0.589925	0.568938
Human gut_A500_V45_200K_silva_mTAGs	Genus	Human gut	A500	V45	200K	silva	mTAGs	0.956097	0.809455	0.876686	0.894929
Human gut_A500_V45_200K_silva_QIIME1	Genus	Human gut	A500	V45	200K	silva	QIIME1	0.921938	0.623064	0.743593	0.781154
Human gut_A500_V45_200K_silva_QIIME2	Genus	Human gut	A500	V45	200K	silva	QIIME2	0.930569	0.663523	0.774678	0.755574
Human gut_B100_V34_10K_silva_MAPseq	Genus	Human gut	B100	V34	10K	silva	MAPseq	0.998343	0.621326	0.765955	0.711612
Human gut_B100_V34_10K_silva_mothur	Genus	Human gut	B100	V34	10K	silva	mothur	0.938462	0.629061	0.753226	0.669806
Human gut_B100_V34_10K_silva_mTAGs	Genus	Human gut	B100	V34	10K	silva	mTAGs	1	0.896837	0.945613	0.945613
Human gut_B100_V34_10K_silva_QIIME1	Genus	Human gut	B100	V34	10K	silva	QIIME1	0.948454	0.758998	0.843215	0.814312
Human gut_B100_V34_10K_silva_QIIME2	Genus	Human gut	B100	V34	10K	silva	QIIME2	0.974962	0.803135	0.880746	0.840682
Human gut_B100_V34_200K_silva_MAPseq	Genus	Human gut	B100	V34	200K	silva	MAPseq	0.998756	0.620919	0.765766	0.710551
Human gut_B100_V34_200K_silva_mothur	Genus	Human gut	B100	V34	200K	silva	mothur	0.938451	0.628874	0.753089	0.669636
Human gut_B100_V34_200K_silva_mTAGs	Genus	Human gut	B100	V34	200K	silva	mTAGs	0.999892	0.896995	0.945653	0.94569
Human gut_B100_V34_200K_silva_QIIME1	Genus	Human gut	B100	V34	200K	silva	QIIME1	0.948685	0.758993	0.843303	0.814411
Human gut_B100_V34_200K_silva_QIIME2	Genus	Human gut	B100	V34	200K	silva	QIIME2	0.974972	0.803363	0.880887	0.840935
Human gut_B100_V4_10K_silva_MAPseq	Genus	Human gut	B100	V4	10K	silva	MAPseq	0.998255	0.525837	0.688829	0.66944
Human gut_B100_V4_10K_silva_mothur	Genus	Human gut	B100	V4	10K	silva	mothur	0.95829	0.469261	0.630013	0.573106
Human gut_B100_V4_10K_silva_mTAGs	Genus	Human gut	B100	V4	10K	silva	mTAGs	0.93456	0.718384	0.812336	0.847287
Human gut_B100_V4_10K_silva_QIIME1	Genus	Human gut	B100	V4	10K	silva	QIIME1	0.938876	0.779616	0.851866	0.817584
Human gut_B100_V4_10K_silva_QIIME2	Genus	Human gut	B100	V4	10K	silva	QIIME2	0.982425	0.570874	0.722129	0.68687
Human gut_B100_V4_200K_silva_MAPseq	Genus	Human gut	B100	V4	200K	silva	MAPseq	0.998877	0.526775	0.689781	0.671776
Human gut_B100_V4_200K_silva_mothur	Genus	Human gut	B100	V4	200K	silva	mothur	0.95836	0.469472	0.630218	0.573171
Human gut_B100_V4_200K_silva_mTAGs	Genus	Human gut	B100	V4	200K	silva	mTAGs	0.934113	0.718399	0.812177	0.847469
Human gut_B100_V4_200K_silva_QIIME1	Genus	Human gut	B100	V4	200K	silva	QIIME1	0.938942	0.77973	0.851962	0.818284
Human gut_B100_V4_200K_silva_QIIME2	Genus	Human gut	B100	V4	200K	silva	QIIME2	0.982474	0.571167	0.722376	0.687117
Human gut_B100_V45_10K_silva_MAPseq	Genus	Human gut	B100	V45	10K	silva	MAPseq	0.981103	0.595082	0.740822	0.676707
Human gut_B100_V45_10K_silva_mothur	Genus	Human gut	B100	V45	10K	silva	mothur	0.949144	0.583411	0.722638	0.63038
Human gut_B100_V45_10K_silva_mTAGs	Genus	Human gut	B100	V45	10K	silva	mTAGs	0.965192	0.848687	0.903198	0.903413
Human gut_B100_V45_10K_silva_QIIME1	Genus	Human gut	B100	V45	10K	silva	QIIME1	0.959426	0.716995	0.820681	0.776207
Human gut_B100_V45_10K_silva_QIIME2	Genus	Human gut	B100	V45	10K	silva	QIIME2	0.986088	0.738564	0.844564	0.799381
Human gut_B100_V45_200K_silva_MAPseq	Genus	Human gut	B100	V45	200K	silva	MAPseq	0.980966	0.594244	0.740134	0.676541
Human gut_B100_V45_200K_silva_mothur	Genus	Human gut	B100	V45	200K	silva	mothur	0.949134	0.583333	0.722575	0.63031
Human gut_B100_V45_200K_silva_mTAGs	Genus	Human gut	B100	V45	200K	silva	mTAGs	0.965154	0.848424	0.903033	0.903323
Human gut_B100_V45_200K_silva_QIIME1	Genus	Human gut	B100	V45	200K	silva	QIIME1	0.959843	0.717337	0.821058	0.776412
Human gut_B100_V45_200K_silva_QIIME2	Genus	Human gut	B100	V45	200K	silva	QIIME2	0.986086	0.738511	0.844528	0.799472
Human gut_B500_V34_10K_silva_MAPseq	Genus	Human gut	B500	V34	10K	silva	MAPseq	0.994223	0.568945	0.723733	0.729268
Human gut_B500_V34_10K_silva_mothur	Genus	Human gut	B500	V34	10K	silva	mothur	0.899173	0.475525	0.62207	0.638089
Human gut_B500_V34_10K_silva_mTAGs	Genus	Human gut	B500	V34	10K	silva	mTAGs	0.962639	0.837396	0.89566	0.911147
Human gut_B500_V34_10K_silva_QIIME1	Genus	Human gut	B500	V34	10K	silva	QIIME1	0.940855	0.642956	0.76389	0.812501
Human gut_B500_V34_10K_silva_QIIME2	Genus	Human gut	B500	V34	10K	silva	QIIME2	0.943874	0.715581	0.814024	0.809506
Human gut_B500_V34_200K_silva_MAPseq	Genus	Human gut	B500	V34	200K	silva	MAPseq	0.994046	0.569686	0.724285	0.728892
Human gut_B500_V34_200K_silva_mothur	Genus	Human gut	B500	V34	200K	silva	mothur	0.899201	0.47549	0.622047	0.638027
Human gut_B500_V34_200K_silva_mTAGs	Genus	Human gut	B500	V34	200K	silva	mTAGs	0.961937	0.836479	0.894832	0.910466
Human gut_B500_V34_200K_silva_QIIME1	Genus	Human gut	B500	V34	200K	silva	QIIME1	0.941115	0.642171	0.763421	0.811907
Human gut_B500_V34_200K_silva_QIIME2	Genus	Human gut	B500	V34	200K	silva	QIIME2	0.943714	0.715061	0.813628	0.80971
Human gut_B500_V4_10K_silva_MAPseq	Genus	Human gut	B500	V4	10K	silva	MAPseq	0.998155	0.507824	0.673166	0.712117
Human gut_B500_V4_10K_silva_mothur	Genus	Human gut	B500	V4	10K	silva	mothur	0.919058	0.354162	0.511295	0.532934
Human gut_B500_V4_10K_silva_mTAGs	Genus	Human gut	B500	V4	10K	silva	mTAGs	0.961151	0.764579	0.85167	0.867681
Human gut_B500_V4_10K_silva_QIIME1	Genus	Human gut	B500	V4	10K	silva	QIIME1	0.919832	0.707386	0.799741	0.822041
Human gut_B500_V4_10K_silva_QIIME2	Genus	Human gut	B500	V4	10K	silva	QIIME2	0.940393	0.618819	0.746445	0.772716
Human gut_B500_V4_200K_silva_MAPseq	Genus	Human gut	B500	V4	200K	silva	MAPseq	0.998644	0.506661	0.672254	0.710679
Human gut_B500_V4_200K_silva_mothur	Genus	Human gut	B500	V4	200K	silva	mothur	0.91891	0.354138	0.511247	0.532675
Human gut_B500_V4_200K_silva_mTAGs	Genus	Human gut	B500	V4	200K	silva	mTAGs	0.9613	0.764584	0.851731	0.867669
Human gut_B500_V4_200K_silva_QIIME1	Genus	Human gut	B500	V4	200K	silva	QIIME1	0.919288	0.706779	0.799148	0.82279
Human gut_B500_V4_200K_silva_QIIME2	Genus	Human gut	B500	V4	200K	silva	QIIME2	0.940282	0.617906	0.745746	0.772796
Human gut_B500_V45_10K_silva_MAPseq	Genus	Human gut	B500	V45	10K	silva	MAPseq	0.991786	0.50762	0.671533	0.673735
Human gut_B500_V45_10K_silva_mothur	Genus	Human gut	B500	V45	10K	silva	mothur	0.902713	0.447609	0.598468	0.593207
Human gut_B500_V45_10K_silva_mTAGs	Genus	Human gut	B500	V45	10K	silva	mTAGs	0.962574	0.832577	0.892869	0.910448
Human gut_B500_V45_10K_silva_QIIME1	Genus	Human gut	B500	V45	10K	silva	QIIME1	0.929111	0.6598	0.771632	0.830156
Human gut_B500_V45_10K_silva_QIIME2	Genus	Human gut	B500	V45	10K	silva	QIIME2	0.93521	0.694798	0.797274	0.785365
Human gut_B500_V45_200K_silva_MAPseq	Genus	Human gut	B500	V45	200K	silva	MAPseq	0.992272	0.510025	0.673746	0.674256
Human gut_B500_V45_200K_silva_mothur	Genus	Human gut	B500	V45	200K	silva	mothur	0.902537	0.447446	0.598284	0.593186
Human gut_B500_V45_200K_silva_mTAGs	Genus	Human gut	B500	V45	200K	silva	mTAGs	0.961896	0.832541	0.892556	0.910307
Human gut_B500_V45_200K_silva_QIIME1	Genus	Human gut	B500	V45	200K	silva	QIIME1	0.928934	0.66023	0.771865	0.829613
Human gut_B500_V45_200K_silva_QIIME2	Genus	Human gut	B500	V45	200K	silva	QIIME2	0.934915	0.694446	0.796936	0.784795
Ocean_A100_V34_10K_silva_MAPseq	Genus	Ocean	A100	V34	10K	silva	MAPseq	0.999773	0.449332	0.62001	0.58066
Ocean_A100_V34_10K_silva_mothur	Genus	Ocean	A100	V34	10K	silva	mothur	0.94	0.479641	0.635178	0.569025
Ocean_A100_V34_10K_silva_mTAGs	Genus	Ocean	A100	V34	10K	silva	mTAGs	0.976552	0.8288	0.89663	0.89663
Ocean_A100_V34_10K_silva_QIIME1	Genus	Ocean	A100	V34	10K	silva	QIIME1	0.934254	0.580059	0.715734	0.7496
Ocean_A100_V34_10K_silva_QIIME2	Genus	Ocean	A100	V34	10K	silva	QIIME2	0.949373	0.765486	0.847571	0.816992
Ocean_A100_V34_200K_silva_MAPseq	Genus	Ocean	A100	V34	200K	silva	MAPseq	1	0.44946	0.620176	0.579973
Ocean_A100_V34_200K_silva_mothur	Genus	Ocean	A100	V34	200K	silva	mothur	0.93999	0.479598	0.635139	0.56898
Ocean_A100_V34_200K_silva_mTAGs	Genus	Ocean	A100	V34	200K	silva	mTAGs	0.976511	0.828765	0.896592	0.896598
Ocean_A100_V34_200K_silva_QIIME1	Genus	Ocean	A100	V34	200K	silva	QIIME1	0.934332	0.580484	0.71608	0.7497
Ocean_A100_V34_200K_silva_QIIME2	Genus	Ocean	A100	V34	200K	silva	QIIME2	0.949377	0.7656	0.847641	0.817142
Ocean_A100_V4_10K_silva_MAPseq	Genus	Ocean	A100	V4	10K	silva	MAPseq	1	0.298058	0.459236	0.487272
Ocean_A100_V4_10K_silva_mothur	Genus	Ocean	A100	V4	10K	silva	mothur	0.937402	0.29986	0.454373	0.439828
Ocean_A100_V4_10K_silva_mTAGs	Genus	Ocean	A100	V4	10K	silva	mTAGs	0.98694	0.7708	0.865581	0.876811
Ocean_A100_V4_10K_silva_QIIME1	Genus	Ocean	A100	V4	10K	silva	QIIME1	0.896954	0.692831	0.781788	0.767305
Ocean_A100_V4_10K_silva_QIIME2	Genus	Ocean	A100	V4	10K	silva	QIIME2	0.96997	0.646776	0.776069	0.695125
Ocean_A100_V4_200K_silva_MAPseq	Genus	Ocean	A100	V4	200K	silva	MAPseq	0.999967	0.299031	0.460388	0.487504
Ocean_A100_V4_200K_silva_mothur	Genus	Ocean	A100	V4	200K	silva	mothur	0.937443	0.300048	0.454593	0.44005
Ocean_A100_V4_200K_silva_mTAGs	Genus	Ocean	A100	V4	200K	silva	mTAGs	0.987023	0.770485	0.865414	0.876652
Ocean_A100_V4_200K_silva_QIIME1	Genus	Ocean	A100	V4	200K	silva	QIIME1	0.897468	0.694026	0.782744	0.76771
Ocean_A100_V4_200K_silva_QIIME2	Genus	Ocean	A100	V4	200K	silva	QIIME2	0.969989	0.647949	0.776919	0.694977
Ocean_A100_V45_10K_silva_MAPseq	Genus	Ocean	A100	V45	10K	silva	MAPseq	0.971533	0.348287	0.512756	0.512941
Ocean_A100_V45_10K_silva_mothur	Genus	Ocean	A100	V45	10K	silva	mothur	0.883667	0.383753	0.535118	0.537343
Ocean_A100_V45_10K_silva_mTAGs	Genus	Ocean	A100	V45	10K	silva	mTAGs	0.987407	0.7998	0.883757	0.883757
Ocean_A100_V45_10K_silva_QIIME1	Genus	Ocean	A100	V45	10K	silva	QIIME1	0.907542	0.592099	0.716644	0.708321
Ocean_A100_V45_10K_silva_QIIME2	Genus	Ocean	A100	V45	10K	silva	QIIME2	0.961803	0.763262	0.851107	0.800302
Ocean_A100_V45_200K_silva_MAPseq	Genus	Ocean	A100	V45	200K	silva	MAPseq	0.971933	0.350801	0.515531	0.515041
Ocean_A100_V45_200K_silva_mothur	Genus	Ocean	A100	V45	200K	silva	mothur	0.883723	0.383839	0.535212	0.537481
Ocean_A100_V45_200K_silva_mTAGs	Genus	Ocean	A100	V45	200K	silva	mTAGs	0.987527	0.799285	0.88349	0.883507
Ocean_A100_V45_200K_silva_QIIME1	Genus	Ocean	A100	V45	200K	silva	QIIME1	0.907508	0.591757	0.716384	0.709077
Ocean_A100_V45_200K_silva_QIIME2	Genus	Ocean	A100	V45	200K	silva	QIIME2	0.96182	0.763419	0.851212	0.800143
Ocean_A500_V34_10K_silva_MAPseq	Genus	Ocean	A500	V34	10K	silva	MAPseq	0.991105	0.483471	0.64991	0.646889
Ocean_A500_V34_10K_silva_mothur	Genus	Ocean	A500	V34	10K	silva	mothur	0.848101	0.415289	0.557559	0.556422
Ocean_A500_V34_10K_silva_mTAGs	Genus	Ocean	A500	V34	10K	silva	mTAGs	0.985483	0.831224	0.901804	0.906343
Ocean_A500_V34_10K_silva_QIIME1	Genus	Ocean	A500	V34	10K	silva	QIIME1	0.89566	0.579959	0.704038	0.756363
Ocean_A500_V34_10K_silva_QIIME2	Genus	Ocean	A500	V34	10K	silva	QIIME2	0.924148	0.753926	0.830403	0.793933
Ocean_A500_V34_200K_silva_MAPseq	Genus	Ocean	A500	V34	200K	silva	MAPseq	0.991335	0.484052	0.650484	0.648815
Ocean_A500_V34_200K_silva_mothur	Genus	Ocean	A500	V34	200K	silva	mothur	0.848106	0.415294	0.557564	0.556425
Ocean_A500_V34_200K_silva_mTAGs	Genus	Ocean	A500	V34	200K	silva	mTAGs	0.985405	0.831888	0.902162	0.906683
Ocean_A500_V34_200K_silva_QIIME1	Genus	Ocean	A500	V34	200K	silva	QIIME1	0.895716	0.580413	0.70439	0.756868
Ocean_A500_V34_200K_silva_QIIME2	Genus	Ocean	A500	V34	200K	silva	QIIME2	0.924204	0.753906	0.830414	0.794116
Ocean_A500_V4_10K_silva_MAPseq	Genus	Ocean	A500	V4	10K	silva	MAPseq	0.976329	0.307026	0.467148	0.604953
Ocean_A500_V4_10K_silva_mothur	Genus	Ocean	A500	V4	10K	silva	mothur	0.798655	0.242276	0.371773	0.422273
Ocean_A500_V4_10K_silva_mTAGs	Genus	Ocean	A500	V4	10K	silva	mTAGs	0.967892	0.735324	0.83573	0.844933
Ocean_A500_V4_10K_silva_QIIME1	Genus	Ocean	A500	V4	10K	silva	QIIME1	0.886238	0.651371	0.750867	0.784469
Ocean_A500_V4_10K_silva_QIIME2	Genus	Ocean	A500	V4	10K	silva	QIIME2	0.921363	0.661874	0.770354	0.714419
Ocean_A500_V4_200K_silva_MAPseq	Genus	Ocean	A500	V4	200K	silva	MAPseq	0.975774	0.308517	0.468808	0.606962
Ocean_A500_V4_200K_silva_mothur	Genus	Ocean	A500	V4	200K	silva	mothur	0.79864	0.242389	0.371904	0.422415
Ocean_A500_V4_200K_silva_mTAGs	Genus	Ocean	A500	V4	200K	silva	mTAGs	0.967814	0.735461	0.835789	0.845037
Ocean_A500_V4_200K_silva_QIIME1	Genus	Ocean	A500	V4	200K	silva	QIIME1	0.885676	0.651346	0.750648	0.784422
Ocean_A500_V4_200K_silva_QIIME2	Genus	Ocean	A500	V4	200K	silva	QIIME2	0.92126	0.662496	0.770739	0.714446
Ocean_A500_V45_10K_silva_MAPseq	Genus	Ocean	A500	V45	10K	silva	MAPseq	0.977784	0.362429	0.528837	0.640802
Ocean_A500_V45_10K_silva_mothur	Genus	Ocean	A500	V45	10K	silva	mothur	0.844528	0.390839	0.534375	0.55183
Ocean_A500_V45_10K_silva_mTAGs	Genus	Ocean	A500	V45	10K	silva	mTAGs	0.980383	0.810953	0.887655	0.889876
Ocean_A500_V45_10K_silva_QIIME1	Genus	Ocean	A500	V45	10K	silva	QIIME1	0.868572	0.591148	0.703497	0.732324
Ocean_A500_V45_10K_silva_QIIME2	Genus	Ocean	A500	V45	10K	silva	QIIME2	0.929171	0.729182	0.817117	0.781875
Ocean_A500_V45_200K_silva_MAPseq	Genus	Ocean	A500	V45	200K	silva	MAPseq	0.977917	0.362799	0.529251	0.639824
Ocean_A500_V45_200K_silva_mothur	Genus	Ocean	A500	V45	200K	silva	mothur	0.844463	0.390958	0.534473	0.551779
Ocean_A500_V45_200K_silva_mTAGs	Genus	Ocean	A500	V45	200K	silva	mTAGs	0.980338	0.81035	0.887276	0.889624
Ocean_A500_V45_200K_silva_QIIME1	Genus	Ocean	A500	V45	200K	silva	QIIME1	0.868095	0.590778	0.703079	0.731636
Ocean_A500_V45_200K_silva_QIIME2	Genus	Ocean	A500	V45	200K	silva	QIIME2	0.929285	0.729273	0.817219	0.781934
Ocean_B100_V34_10K_silva_MAPseq	Genus	Ocean	B100	V34	10K	silva	MAPseq	0.96353	0.539184	0.691442	0.636944
Ocean_B100_V34_10K_silva_mothur	Genus	Ocean	B100	V34	10K	silva	mothur	0.88	0.44898	0.594595	0.557551
Ocean_B100_V34_10K_silva_mTAGs	Genus	Ocean	B100	V34	10K	silva	mTAGs	0.998781	0.836122	0.910242	0.910242
Ocean_B100_V34_10K_silva_QIIME1	Genus	Ocean	B100	V34	10K	silva	QIIME1	0.908297	0.61551	0.733775	0.763425
Ocean_B100_V34_10K_silva_QIIME2	Genus	Ocean	B100	V34	10K	silva	QIIME2	0.962401	0.783571	0.863828	0.802716
Ocean_B100_V34_200K_silva_MAPseq	Genus	Ocean	B100	V34	200K	silva	MAPseq	0.96373	0.538717	0.691109	0.636445
Ocean_B100_V34_200K_silva_mothur	Genus	Ocean	B100	V34	200K	silva	mothur	0.879992	0.448995	0.594606	0.557555
Ocean_B100_V34_200K_silva_mTAGs	Genus	Ocean	B100	V34	200K	silva	mTAGs	0.999214	0.836173	0.910452	0.910463
Ocean_B100_V34_200K_silva_QIIME1	Genus	Ocean	B100	V34	200K	silva	QIIME1	0.908309	0.615211	0.733567	0.764105
Ocean_B100_V34_200K_silva_QIIME2	Genus	Ocean	B100	V34	200K	silva	QIIME2	0.962397	0.783499	0.863782	0.803203
Ocean_B100_V4_10K_silva_MAPseq	Genus	Ocean	B100	V4	10K	silva	MAPseq	0.955094	0.432386	0.59528	0.610011
Ocean_B100_V4_10K_silva_mothur	Genus	Ocean	B100	V4	10K	silva	mothur	0.933267	0.282897	0.434182	0.353494
Ocean_B100_V4_10K_silva_mTAGs	Genus	Ocean	B100	V4	10K	silva	mTAGs	0.986047	0.728081	0.837653	0.837653
Ocean_B100_V4_10K_silva_QIIME1	Genus	Ocean	B100	V4	10K	silva	QIIME1	0.910797	0.598968	0.72268	0.728185
Ocean_B100_V4_10K_silva_QIIME2	Genus	Ocean	B100	V4	10K	silva	QIIME2	0.94324	0.655507	0.773481	0.709161
Ocean_B100_V4_200K_silva_MAPseq	Genus	Ocean	B100	V4	200K	silva	MAPseq	0.955442	0.433848	0.596732	0.61028
Ocean_B100_V4_200K_silva_mothur	Genus	Ocean	B100	V4	200K	silva	mothur	0.933346	0.282823	0.434104	0.353558
Ocean_B100_V4_200K_silva_mTAGs	Genus	Ocean	B100	V4	200K	silva	mTAGs	0.98605	0.727909	0.83754	0.837604
Ocean_B100_V4_200K_silva_QIIME1	Genus	Ocean	B100	V4	200K	silva	QIIME1	0.910171	0.598473	0.722122	0.727289
Ocean_B100_V4_200K_silva_QIIME2	Genus	Ocean	B100	V4	200K	silva	QIIME2	0.942755	0.655017	0.772977	0.7094
Ocean_B100_V45_10K_silva_MAPseq	Genus	Ocean	B100	V45	10K	silva	MAPseq	0.976558	0.357713	0.523623	0.540769
Ocean_B100_V45_10K_silva_mothur	Genus	Ocean	B100	V45	10K	silva	mothur	0.891304	0.414183	0.565556	0.477866
Ocean_B100_V45_10K_silva_mTAGs	Genus	Ocean	B100	V45	10K	silva	mTAGs	0.963687	0.796162	0.871951	0.871951
Ocean_B100_V45_10K_silva_QIIME1	Genus	Ocean	B100	V45	10K	silva	QIIME1	0.890376	0.564501	0.690943	0.671513
Ocean_B100_V45_10K_silva_QIIME2	Genus	Ocean	B100	V45	10K	silva	QIIME2	0.935754	0.734216	0.822824	0.780439
Ocean_B100_V45_200K_silva_MAPseq	Genus	Ocean	B100	V45	200K	silva	MAPseq	0.975511	0.356424	0.52209	0.539154
Ocean_B100_V45_200K_silva_mothur	Genus	Ocean	B100	V45	200K	silva	mothur	0.891287	0.414125	0.565498	0.477812
Ocean_B100_V45_200K_silva_mTAGs	Genus	Ocean	B100	V45	200K	silva	mTAGs	0.963594	0.795904	0.871758	0.871802
Ocean_B100_V45_200K_silva_QIIME1	Genus	Ocean	B100	V45	200K	silva	QIIME1	0.890004	0.563307	0.689935	0.671407
Ocean_B100_V45_200K_silva_QIIME2	Genus	Ocean	B100	V45	200K	silva	QIIME2	0.935788	0.73488	0.823254	0.780394
Ocean_B500_V34_10K_silva_MAPseq	Genus	Ocean	B500	V34	10K	silva	MAPseq	0.996163	0.534156	0.695419	0.699322
Ocean_B500_V34_10K_silva_mothur	Genus	Ocean	B500	V34	10K	silva	mothur	0.850806	0.434156	0.574932	0.590834
Ocean_B500_V34_10K_silva_mTAGs	Genus	Ocean	B500	V34	10K	silva	mTAGs	0.99058	0.867413	0.924914	0.927086
Ocean_B500_V34_10K_silva_QIIME1	Genus	Ocean	B500	V34	10K	silva	QIIME1	0.883651	0.572737	0.695006	0.748483
Ocean_B500_V34_10K_silva_QIIME2	Genus	Ocean	B500	V34	10K	silva	QIIME2	0.921709	0.778807	0.844254	0.819072
Ocean_B500_V34_200K_silva_MAPseq	Genus	Ocean	B500	V34	200K	silva	MAPseq	0.996172	0.534241	0.695493	0.698728
Ocean_B500_V34_200K_silva_mothur	Genus	Ocean	B500	V34	200K	silva	mothur	0.850804	0.434154	0.574929	0.59084
Ocean_B500_V34_200K_silva_mTAGs	Genus	Ocean	B500	V34	200K	silva	mTAGs	0.990572	0.86721	0.924795	0.927
Ocean_B500_V34_200K_silva_QIIME1	Genus	Ocean	B500	V34	200K	silva	QIIME1	0.883849	0.573496	0.695626	0.747606
Ocean_B500_V34_200K_silva_QIIME2	Genus	Ocean	B500	V34	200K	silva	QIIME2	0.921902	0.77918	0.844554	0.819482
Ocean_B500_V4_10K_silva_MAPseq	Genus	Ocean	B500	V4	10K	silva	MAPseq	0.987477	0.322198	0.485866	0.5878
Ocean_B500_V4_10K_silva_mothur	Genus	Ocean	B500	V4	10K	silva	mothur	0.793034	0.281438	0.415441	0.467238
Ocean_B500_V4_10K_silva_mTAGs	Genus	Ocean	B500	V4	10K	silva	mTAGs	0.968883	0.764199	0.854454	0.868288
Ocean_B500_V4_10K_silva_QIIME1	Genus	Ocean	B500	V4	10K	silva	QIIME1	0.874931	0.651037	0.746559	0.778997
Ocean_B500_V4_10K_silva_QIIME2	Genus	Ocean	B500	V4	10K	silva	QIIME2	0.916702	0.657677	0.765882	0.732125
Ocean_B500_V4_200K_silva_MAPseq	Genus	Ocean	B500	V4	200K	silva	MAPseq	0.987525	0.321001	0.48451	0.586144
Ocean_B500_V4_200K_silva_mothur	Genus	Ocean	B500	V4	200K	silva	mothur	0.793015	0.281564	0.415576	0.467563
Ocean_B500_V4_200K_silva_mTAGs	Genus	Ocean	B500	V4	200K	silva	mTAGs	0.968968	0.763514	0.854059	0.867695
Ocean_B500_V4_200K_silva_QIIME1	Genus	Ocean	B500	V4	200K	silva	QIIME1	0.87526	0.651476	0.746967	0.77835
Ocean_B500_V4_200K_silva_QIIME2	Genus	Ocean	B500	V4	200K	silva	QIIME2	0.915893	0.657865	0.765727	0.732137
Ocean_B500_V45_10K_silva_MAPseq	Genus	Ocean	B500	V45	10K	silva	MAPseq	0.990439	0.416495	0.5864	0.694222
Ocean_B500_V45_10K_silva_mothur	Genus	Ocean	B500	V45	10K	silva	mothur	0.810573	0.379381	0.516854	0.518661
Ocean_B500_V45_10K_silva_mTAGs	Genus	Ocean	B500	V45	10K	silva	mTAGs	0.973348	0.81446	0.886844	0.895714
Ocean_B500_V45_10K_silva_QIIME1	Genus	Ocean	B500	V45	10K	silva	QIIME1	0.876828	0.630412	0.733477	0.743454
Ocean_B500_V45_10K_silva_QIIME2	Genus	Ocean	B500	V45	10K	silva	QIIME2	0.919715	0.731031	0.814589	0.784924
Ocean_B500_V45_200K_silva_MAPseq	Genus	Ocean	B500	V45	200K	silva	MAPseq	0.990913	0.414438	0.584441	0.69223
Ocean_B500_V45_200K_silva_mothur	Genus	Ocean	B500	V45	200K	silva	mothur	0.81056	0.3794	0.516868	0.518674
Ocean_B500_V45_200K_silva_mTAGs	Genus	Ocean	B500	V45	200K	silva	mTAGs	0.973161	0.813254	0.88605	0.894926
Ocean_B500_V45_200K_silva_QIIME1	Genus	Ocean	B500	V45	200K	silva	QIIME1	0.877419	0.631413	0.734361	0.743586
Ocean_B500_V45_200K_silva_QIIME2	Genus	Ocean	B500	V45	200K	silva	QIIME2	0.91947	0.730707	0.814292	0.784339
Soil_A100_V34_10K_silva_MAPseq	Genus	Soil	A100	V34	10K	silva	MAPseq	0.948823	0.3708	0.533218	0.538045
Soil_A100_V34_10K_silva_mothur	Genus	Soil	A100	V34	10K	silva	mothur	0.714286	0.3	0.422535	0.41381
Soil_A100_V34_10K_silva_mTAGs	Genus	Soil	A100	V34	10K	silva	mTAGs	0.999884	0.8657	0.927967	0.927967
Soil_A100_V34_10K_silva_QIIME1	Genus	Soil	A100	V34	10K	silva	QIIME1	0.880604	0.5775	0.697548	0.687548
Soil_A100_V34_10K_silva_QIIME2	Genus	Soil	A100	V34	10K	silva	QIIME2	0.865112	0.7087	0.779134	0.742007
Soil_A100_V34_200K_silva_MAPseq	Genus	Soil	A100	V34	200K	silva	MAPseq	0.948758	0.370592	0.532993	0.53812
Soil_A100_V34_200K_silva_mothur	Genus	Soil	A100	V34	200K	silva	mothur	0.714269	0.300008	0.42254	0.413822
Soil_A100_V34_200K_silva_mTAGs	Genus	Soil	A100	V34	200K	silva	mTAGs	0.99989	0.866615	0.928495	0.928532
Soil_A100_V34_200K_silva_QIIME1	Genus	Soil	A100	V34	200K	silva	QIIME1	0.880595	0.576579	0.696873	0.686766
Soil_A100_V34_200K_silva_QIIME2	Genus	Soil	A100	V34	200K	silva	QIIME2	0.864928	0.70845	0.778908	0.741863
Soil_A100_V4_10K_silva_MAPseq	Genus	Soil	A100	V4	10K	silva	MAPseq	0.930868	0.269489	0.417973	0.445659
Soil_A100_V4_10K_silva_mothur	Genus	Soil	A100	V4	10K	silva	mothur	0.79417	0.269889	0.402868	0.368335
Soil_A100_V4_10K_silva_mTAGs	Genus	Soil	A100	V4	10K	silva	mTAGs	0.931629	0.6813	0.787039	0.79836
Soil_A100_V4_10K_silva_QIIME1	Genus	Soil	A100	V4	10K	silva	QIIME1	0.7887	0.58531	0.671951	0.672562
Soil_A100_V4_10K_silva_QIIME2	Genus	Soil	A100	V4	10K	silva	QIIME2	0.897111	0.609026	0.725517	0.66683
Soil_A100_V4_200K_silva_MAPseq	Genus	Soil	A100	V4	200K	silva	MAPseq	0.930577	0.267543	0.4156	0.442357
Soil_A100_V4_200K_silva_mothur	Genus	Soil	A100	V4	200K	silva	mothur	0.794183	0.270041	0.403039	0.368256
Soil_A100_V4_200K_silva_mTAGs	Genus	Soil	A100	V4	200K	silva	mTAGs	0.931503	0.680915	0.786737	0.798204
Soil_A100_V4_200K_silva_QIIME1	Genus	Soil	A100	V4	200K	silva	QIIME1	0.789509	0.586216	0.672842	0.674234
Soil_A100_V4_200K_silva_QIIME2	Genus	Soil	A100	V4	200K	silva	QIIME2	0.897138	0.608627	0.725243	0.667081
Soil_A100_V45_10K_silva_MAPseq	Genus	Soil	A100	V45	10K	silva	MAPseq	0.94537	0.346135	0.506735	0.48165
Soil_A100_V45_10K_silva_mothur	Genus	Soil	A100	V45	10K	silva	mothur	0.8	0.40004	0.533369	0.500036
Soil_A100_V45_10K_silva_mTAGs	Genus	Soil	A100	V45	10K	silva	mTAGs	0.975089	0.7907	0.873267	0.884312
Soil_A100_V45_10K_silva_QIIME1	Genus	Soil	A100	V45	10K	silva	QIIME1	0.842031	0.534153	0.653653	0.603855
Soil_A100_V45_10K_silva_QIIME2	Genus	Soil	A100	V45	10K	silva	QIIME2	0.86435	0.69907	0.772974	0.732926
Soil_A100_V45_200K_silva_MAPseq	Genus	Soil	A100	V45	200K	silva	MAPseq	0.945376	0.346185	0.50679	0.48278
Soil_A100_V45_200K_silva_mothur	Genus	Soil	A100	V45	200K	silva	mothur	0.799992	0.399996	0.533328	0.49996
Soil_A100_V45_200K_silva_mTAGs	Genus	Soil	A100	V45	200K	silva	mTAGs	0.975513	0.79077	0.87348	0.88436
Soil_A100_V45_200K_silva_QIIME1	Genus	Soil	A100	V45	200K	silva	QIIME1	0.841847	0.534078	0.653542	0.603441
Soil_A100_V45_200K_silva_QIIME2	Genus	Soil	A100	V45	200K	silva	QIIME2	0.864418	0.698753	0.772807	0.732252
Soil_A500_V34_10K_silva_MAPseq	Genus	Soil	A500	V34	10K	silva	MAPseq	0.976158	0.371558	0.538243	0.562183
Soil_A500_V34_10K_silva_mothur	Genus	Soil	A500	V34	10K	silva	mothur	0.895779	0.354543	0.508016	0.512717
Soil_A500_V34_10K_silva_mTAGs	Genus	Soil	A500	V34	10K	silva	mTAGs	0.976704	0.854665	0.911618	0.918109
Soil_A500_V34_10K_silva_QIIME1	Genus	Soil	A500	V34	10K	silva	QIIME1	0.841561	0.587192	0.691733	0.741846
Soil_A500_V34_10K_silva_QIIME2	Genus	Soil	A500	V34	10K	silva	QIIME2	0.919203	0.747345	0.824413	0.807292
Soil_A500_V34_200K_silva_MAPseq	Genus	Soil	A500	V34	200K	silva	MAPseq	0.976397	0.370882	0.537569	0.558587
Soil_A500_V34_200K_silva_mothur	Genus	Soil	A500	V34	200K	silva	mothur	0.89582	0.354657	0.50814	0.512761
Soil_A500_V34_200K_silva_mTAGs	Genus	Soil	A500	V34	200K	silva	mTAGs	0.976536	0.854726	0.91158	0.918102
Soil_A500_V34_200K_silva_QIIME1	Genus	Soil	A500	V34	200K	silva	QIIME1	0.840405	0.585738	0.690334	0.74026
Soil_A500_V34_200K_silva_QIIME2	Genus	Soil	A500	V34	200K	silva	QIIME2	0.919129	0.747327	0.824372	0.80708
Soil_A500_V4_10K_silva_MAPseq	Genus	Soil	A500	V4	10K	silva	MAPseq	0.972028	0.31185	0.472205	0.502902
Soil_A500_V4_10K_silva_mothur	Genus	Soil	A500	V4	10K	silva	mothur	0.92798	0.262798	0.4096	0.44944
Soil_A500_V4_10K_silva_mTAGs	Genus	Soil	A500	V4	10K	silva	mTAGs	0.964571	0.723428	0.826775	0.836279
Soil_A500_V4_10K_silva_QIIME1	Genus	Soil	A500	V4	10K	silva	QIIME1	0.81518	0.63196	0.711972	0.746857
Soil_A500_V4_10K_silva_QIIME2	Genus	Soil	A500	V4	10K	silva	QIIME2	0.920295	0.635835	0.752066	0.730666
Soil_A500_V4_200K_silva_MAPseq	Genus	Soil	A500	V4	200K	silva	MAPseq	0.973197	0.313683	0.474443	0.504081
Soil_A500_V4_200K_silva_mothur	Genus	Soil	A500	V4	200K	silva	mothur	0.928055	0.262791	0.409598	0.449309
Soil_A500_V4_200K_silva_mTAGs	Genus	Soil	A500	V4	200K	silva	mTAGs	0.964678	0.723215	0.826675	0.836019
Soil_A500_V4_200K_silva_QIIME1	Genus	Soil	A500	V4	200K	silva	QIIME1	0.815603	0.631413	0.711786	0.747508
Soil_A500_V4_200K_silva_QIIME2	Genus	Soil	A500	V4	200K	silva	QIIME2	0.920707	0.635088	0.75168	0.730348
Soil_A500_V45_10K_silva_MAPseq	Genus	Soil	A500	V45	10K	silva	MAPseq	0.982517	0.374436	0.542229	0.559868
Soil_A500_V45_10K_silva_mothur	Genus	Soil	A500	V45	10K	silva	mothur	0.901503	0.356499	0.510945	0.561456
Soil_A500_V45_10K_silva_mTAGs	Genus	Soil	A500	V45	10K	silva	mTAGs	0.969921	0.784888	0.86765	0.876619
Soil_A500_V45_10K_silva_QIIME1	Genus	Soil	A500	V45	10K	silva	QIIME1	0.825789	0.506765	0.628089	0.678274
Soil_A500_V45_10K_silva_QIIME2	Genus	Soil	A500	V45	10K	silva	QIIME2	0.916905	0.723862	0.809027	0.783445
Soil_A500_V45_200K_silva_MAPseq	Genus	Soil	A500	V45	200K	silva	MAPseq	0.982058	0.374459	0.542183	0.559384
Soil_A500_V45_200K_silva_mothur	Genus	Soil	A500	V45	200K	silva	mothur	0.901569	0.356548	0.511006	0.561356
Soil_A500_V45_200K_silva_mTAGs	Genus	Soil	A500	V45	200K	silva	mTAGs	0.969583	0.78429	0.867148	0.876203
Soil_A500_V45_200K_silva_QIIME1	Genus	Soil	A500	V45	200K	silva	QIIME1	0.825428	0.505676	0.627147	0.678106
Soil_A500_V45_200K_silva_QIIME2	Genus	Soil	A500	V45	200K	silva	QIIME2	0.916903	0.724129	0.809194	0.78402
Soil_B100_V34_10K_silva_MAPseq	Genus	Soil	B100	V34	10K	silva	MAPseq	0.977644	0.4373	0.604298	0.56516
Soil_B100_V34_10K_silva_mothur	Genus	Soil	B100	V34	10K	silva	mothur	0.918919	0.34	0.49635	0.411081
Soil_B100_V34_10K_silva_mTAGs	Genus	Soil	B100	V34	10K	silva	mTAGs	0.976684	0.8671	0.918635	0.918847
Soil_B100_V34_10K_silva_QIIME1	Genus	Soil	B100	V34	10K	silva	QIIME1	0.859415	0.6052	0.710245	0.699952
Soil_B100_V34_10K_silva_QIIME2	Genus	Soil	B100	V34	10K	silva	QIIME2	0.898012	0.7	0.786738	0.725843
Soil_B100_V34_200K_silva_MAPseq	Genus	Soil	B100	V34	200K	silva	MAPseq	0.977569	0.436563	0.60358	0.565521
Soil_B100_V34_200K_silva_mothur	Genus	Soil	B100	V34	200K	silva	mothur	0.918911	0.339981	0.496329	0.411065
Soil_B100_V34_200K_silva_mTAGs	Genus	Soil	B100	V34	200K	silva	mTAGs	0.977011	0.868475	0.919551	0.919689
Soil_B100_V34_200K_silva_QIIME1	Genus	Soil	B100	V34	200K	silva	QIIME1	0.859283	0.604556	0.709757	0.699714
Soil_B100_V34_200K_silva_QIIME2	Genus	Soil	B100	V34	200K	silva	QIIME2	0.898018	0.699767	0.786593	0.725704
Soil_B100_V4_10K_silva_MAPseq	Genus	Soil	B100	V4	10K	silva	MAPseq	0.973178	0.359452	0.524993	0.493297
Soil_B100_V4_10K_silva_mothur	Genus	Soil	B100	V4	10K	silva	mothur	0.892819	0.250075	0.390713	0.30011
Soil_B100_V4_10K_silva_mTAGs	Genus	Soil	B100	V4	10K	silva	mTAGs	0.97357	0.7404	0.841125	0.852485
Soil_B100_V4_10K_silva_QIIME1	Genus	Soil	B100	V4	10K	silva	QIIME1	0.779659	0.626739	0.694885	0.659762
Soil_B100_V4_10K_silva_QIIME2	Genus	Soil	B100	V4	10K	silva	QIIME2	0.9114	0.617632	0.736296	0.675869
Soil_B100_V4_200K_silva_MAPseq	Genus	Soil	B100	V4	200K	silva	MAPseq	0.972946	0.359264	0.524759	0.491772
Soil_B100_V4_200K_silva_mothur	Genus	Soil	B100	V4	200K	silva	mothur	0.892788	0.249941	0.390547	0.29996
Soil_B100_V4_200K_silva_mTAGs	Genus	Soil	B100	V4	200K	silva	mTAGs	0.972961	0.740735	0.841113	0.852446
Soil_B100_V4_200K_silva_QIIME1	Genus	Soil	B100	V4	200K	silva	QIIME1	0.780058	0.628199	0.69594	0.659662
Soil_B100_V4_200K_silva_QIIME2	Genus	Soil	B100	V4	200K	silva	QIIME2	0.911429	0.617568	0.73626	0.675501
Soil_B100_V45_10K_silva_MAPseq	Genus	Soil	B100	V45	10K	silva	MAPseq	0.978113	0.446945	0.613537	0.568859
Soil_B100_V45_10K_silva_mothur	Genus	Soil	B100	V45	10K	silva	mothur	0.926829	0.380038	0.539045	0.501989
Soil_B100_V45_10K_silva_mTAGs	Genus	Soil	B100	V45	10K	silva	mTAGs	0.96477	0.8106	0.880991	0.89186
Soil_B100_V45_10K_silva_QIIME1	Genus	Soil	B100	V45	10K	silva	QIIME1	0.861377	0.566757	0.683677	0.653165
Soil_B100_V45_10K_silva_QIIME2	Genus	Soil	B100	V45	10K	silva	QIIME2	0.89985	0.718872	0.799244	0.74138
Soil_B100_V45_200K_silva_MAPseq	Genus	Soil	B100	V45	200K	silva	MAPseq	0.978127	0.447789	0.614334	0.56905
Soil_B100_V45_200K_silva_mothur	Genus	Soil	B100	V45	200K	silva	mothur	0.926849	0.37999	0.539	0.501949
Soil_B100_V45_200K_silva_mTAGs	Genus	Soil	B100	V45	200K	silva	mTAGs	0.964277	0.81006	0.880467	0.891281
Soil_B100_V45_200K_silva_QIIME1	Genus	Soil	B100	V45	200K	silva	QIIME1	0.861811	0.566911	0.683926	0.652709
Soil_B100_V45_200K_silva_QIIME2	Genus	Soil	B100	V45	200K	silva	QIIME2	0.899841	0.719165	0.799422	0.741797
Soil_B500_V34_10K_silva_MAPseq	Genus	Soil	B500	V34	10K	silva	MAPseq	0.971912	0.346091	0.510424	0.546321
Soil_B500_V34_10K_silva_mothur	Genus	Soil	B500	V34	10K	silva	mothur	0.828389	0.344866	0.486993	0.46008
Soil_B500_V34_10K_silva_mTAGs	Genus	Soil	B500	V34	10K	silva	mTAGs	0.967422	0.836869	0.897422	0.910637
Soil_B500_V34_10K_silva_QIIME1	Genus	Soil	B500	V34	10K	silva	QIIME1	0.852682	0.582466	0.692135	0.738836
Soil_B500_V34_10K_silva_QIIME2	Genus	Soil	B500	V34	10K	silva	QIIME2	0.894811	0.714534	0.794575	0.761642
Soil_B500_V34_200K_silva_MAPseq	Genus	Soil	B500	V34	200K	silva	MAPseq	0.971942	0.3456	0.509893	0.547416
Soil_B500_V34_200K_silva_mothur	Genus	Soil	B500	V34	200K	silva	mothur	0.828426	0.344911	0.487043	0.4601
Soil_B500_V34_200K_silva_mTAGs	Genus	Soil	B500	V34	200K	silva	mTAGs	0.967069	0.836646	0.897142	0.910416
Soil_B500_V34_200K_silva_QIIME1	Genus	Soil	B500	V34	200K	silva	QIIME1	0.851826	0.583013	0.692238	0.737185
Soil_B500_V34_200K_silva_QIIME2	Genus	Soil	B500	V34	200K	silva	QIIME2	0.895374	0.714776	0.794947	0.762104
Soil_B500_V4_10K_silva_MAPseq	Genus	Soil	B500	V4	10K	silva	MAPseq	0.973676	0.304162	0.463526	0.51858
Soil_B500_V4_10K_silva_mothur	Genus	Soil	B500	V4	10K	silva	mothur	0.884527	0.233299	0.369216	0.39262
Soil_B500_V4_10K_silva_mTAGs	Genus	Soil	B500	V4	10K	silva	mTAGs	0.952243	0.694848	0.803434	0.826793
Soil_B500_V4_10K_silva_QIIME1	Genus	Soil	B500	V4	10K	silva	QIIME1	0.792701	0.606396	0.687144	0.721217
Soil_B500_V4_10K_silva_QIIME2	Genus	Soil	B500	V4	10K	silva	QIIME2	0.911193	0.576041	0.705853	0.669697
Soil_B500_V4_200K_silva_MAPseq	Genus	Soil	B500	V4	200K	silva	MAPseq	0.973543	0.303003	0.462163	0.518205
Soil_B500_V4_200K_silva_mothur	Genus	Soil	B500	V4	200K	silva	mothur	0.884662	0.233288	0.369214	0.393006
Soil_B500_V4_200K_silva_mTAGs	Genus	Soil	B500	V4	200K	silva	mTAGs	0.952265	0.694086	0.802932	0.826343
Soil_B500_V4_200K_silva_QIIME1	Genus	Soil	B500	V4	200K	silva	QIIME1	0.793566	0.607844	0.688398	0.722305
Soil_B500_V4_200K_silva_QIIME2	Genus	Soil	B500	V4	200K	silva	QIIME2	0.910585	0.576104	0.705718	0.669721
Soil_B500_V45_10K_silva_MAPseq	Genus	Soil	B500	V45	10K	silva	MAPseq	0.979746	0.385197	0.552983	0.577558
Soil_B500_V45_10K_silva_mothur	Genus	Soil	B500	V45	10K	silva	mothur	0.86792	0.348851	0.49767	0.500153
Soil_B500_V45_10K_silva_mTAGs	Genus	Soil	B500	V45	10K	silva	mTAGs	0.962191	0.775304	0.858696	0.865534
Soil_B500_V45_10K_silva_QIIME1	Genus	Soil	B500	V45	10K	silva	QIIME1	0.82673	0.513425	0.633455	0.657835
Soil_B500_V45_10K_silva_QIIME2	Genus	Soil	B500	V45	10K	silva	QIIME2	0.904016	0.689433	0.782276	0.751536
Soil_B500_V45_200K_silva_MAPseq	Genus	Soil	B500	V45	200K	silva	MAPseq	0.980027	0.387191	0.55508	0.577651
Soil_B500_V45_200K_silva_mothur	Genus	Soil	B500	V45	200K	silva	mothur	0.868	0.348961	0.497794	0.500331
Soil_B500_V45_200K_silva_mTAGs	Genus	Soil	B500	V45	200K	silva	mTAGs	0.96216	0.77503	0.858516	0.865339
Soil_B500_V45_200K_silva_QIIME1	Genus	Soil	B500	V45	200K	silva	QIIME1	0.82633	0.514396	0.634076	0.6589
Soil_B500_V45_200K_silva_QIIME2	Genus	Soil	B500	V45	200K	silva	QIIME2	0.903809	0.688688	0.781719	0.751016

## Sheet: Metagenomes-based benchmarking
Sample	Taxonomic rank	tool	Precision	Recall	F1 score	Bray-Curtis similarity
Airways_sample_10	Class	mTAGs	0.998218	0.801172	0.888906	0.962713
Airways_sample_10	Class	MAPseq	0.962593	0.655193	0.779688	0.857696
Airways_sample_10	Domain	mTAGs	1	0.924012	0.960506	1
Airways_sample_10	Domain	MAPseq	0.991487	0.991487	0.991487	0.991487
Airways_sample_10	Family	mTAGs	0.984796	0.661109	0.791124	0.879674
Airways_sample_10	Family	MAPseq	0.889906	0.416476	0.567406	0.867537
Airways_sample_10	Genus	mTAGs	0.930368	0.545505	0.687756	0.774073
Airways_sample_10	Genus	MAPseq	0.931074	0.255757	0.401285	0.794881
Airways_sample_10	Order	mTAGs	0.992436	0.714757	0.831014	0.920534
Airways_sample_10	Order	MAPseq	0.80802	0.53012	0.640213	0.792752
Airways_sample_10	OTU	mTAGs	0.255549	0.0760152	0.117176	0.406431
Airways_sample_10	Phylum	mTAGs	0.998454	0.817266	0.89882	0.970529
Airways_sample_10	Phylum	MAPseq	0.966716	0.683598	0.800872	0.915401
Airways_sample_10	Species (NCBI)	mTAGs	0.707491	0.0327391	0.0625822	0.889353
Airways_sample_10	Species (NCBI)	MAPseq	0.955003	0.113737	0.203266	0.578489
Airways_sample_11	Class	mTAGs	0.998782	0.820553	0.900937	0.959237
Airways_sample_11	Class	MAPseq	0.951791	0.643976	0.768196	0.860453
Airways_sample_11	Domain	mTAGs	1	0.92226	0.959558	1
Airways_sample_11	Domain	MAPseq	0.993257	0.993257	0.993257	0.993257
Airways_sample_11	Family	mTAGs	0.993402	0.745148	0.851551	0.905717
Airways_sample_11	Family	MAPseq	0.874005	0.437068	0.582728	0.86418
Airways_sample_11	Genus	mTAGs	0.98842	0.707223	0.824506	0.893901
Airways_sample_11	Genus	MAPseq	0.932964	0.333963	0.49186	0.874752
Airways_sample_11	Order	mTAGs	0.995402	0.752433	0.85703	0.910411
Airways_sample_11	Order	MAPseq	0.791554	0.518671	0.626695	0.788718
Airways_sample_11	OTU	mTAGs	0.526412	0.184535	0.273274	0.575119
Airways_sample_11	Phylum	mTAGs	0.99898	0.844325	0.915165	0.97593
Airways_sample_11	Phylum	MAPseq	0.958563	0.67045	0.789028	0.882588
Airways_sample_11	Species (NCBI)	mTAGs	0.807403	0.107351	0.189506	0.807241
Airways_sample_11	Species (NCBI)	MAPseq	0.84351	0.0630998	0.117416	0.343455
Airways_sample_12	Class	mTAGs	0.99923	0.858986	0.923816	0.970066
Airways_sample_12	Class	MAPseq	0.971944	0.71053	0.820929	0.923656
Airways_sample_12	Domain	mTAGs	1	0.907119	0.951298	1
Airways_sample_12	Domain	MAPseq	0.993356	0.993356	0.993356	0.993356
Airways_sample_12	Family	mTAGs	0.995836	0.809657	0.893147	0.940551
Airways_sample_12	Family	MAPseq	0.82371	0.413891	0.550947	0.822925
Airways_sample_12	Genus	mTAGs	0.993377	0.782651	0.875513	0.931201
Airways_sample_12	Genus	MAPseq	0.909694	0.337993	0.492864	0.900644
Airways_sample_12	Order	mTAGs	0.997106	0.815613	0.897274	0.94395
Airways_sample_12	Order	MAPseq	0.731284	0.518192	0.606567	0.729435
Airways_sample_12	OTU	mTAGs	0.304184	0.112887	0.164665	0.701252
Airways_sample_12	Phylum	mTAGs	0.999328	0.870695	0.930587	0.980993
Airways_sample_12	Phylum	MAPseq	0.975909	0.729091	0.834635	0.944979
Airways_sample_12	Species (NCBI)	mTAGs	0.70148	0.0205157	0.0398655	0.967282
Airways_sample_12	Species (NCBI)	MAPseq	0.96328	0.195987	0.325707	0.724249
Airways_sample_23	Class	mTAGs	0.997319	0.736353	0.847195	0.987708
Airways_sample_23	Class	MAPseq	0.896942	0.561313	0.690504	0.818116
Airways_sample_23	Domain	mTAGs	1	0.935142	0.966484	1
Airways_sample_23	Domain	MAPseq	0.988295	0.988295	0.988295	0.988295
Airways_sample_23	Family	mTAGs	0.960318	0.47414	0.63484	0.926789
Airways_sample_23	Family	MAPseq	0.896122	0.346775	0.500046	0.840072
Airways_sample_23	Genus	mTAGs	0.878127	0.361493	0.512152	0.793863
Airways_sample_23	Genus	MAPseq	0.891408	0.129929	0.226801	0.67593
Airways_sample_23	Order	mTAGs	0.988068	0.579616	0.730632	0.967921
Airways_sample_23	Order	MAPseq	0.833062	0.498349	0.623633	0.810732
Airways_sample_23	OTU	mTAGs	0.083929	0.0222311	0.0351514	0.397799
Airways_sample_23	Phylum	mTAGs	0.997589	0.77155	0.870129	0.9901
Airways_sample_23	Phylum	MAPseq	0.904091	0.608594	0.727481	0.85847
Airways_sample_23	Species (NCBI)	mTAGs	0.697328	0.0591492	0.109049	0.966967
Airways_sample_23	Species (NCBI)	MAPseq	0.784164	0.0173093	0.033871	0.360447
Airways_sample_26	Class	mTAGs	0.997929	0.802715	0.88974	0.961893
Airways_sample_26	Class	MAPseq	0.963216	0.657426	0.781472	0.869886
Airways_sample_26	Domain	mTAGs	1	0.920414	0.958558	1
Airways_sample_26	Domain	MAPseq	0.991714	0.991714	0.991714	0.991714
Airways_sample_26	Family	mTAGs	0.985351	0.666611	0.795231	0.879474
Airways_sample_26	Family	MAPseq	0.887573	0.417297	0.567691	0.869254
Airways_sample_26	Genus	mTAGs	0.932671	0.555269	0.696108	0.777313
Airways_sample_26	Genus	MAPseq	0.92907	0.25525	0.400475	0.785578
Airways_sample_26	Order	mTAGs	0.992759	0.719326	0.834208	0.921309
Airways_sample_26	Order	MAPseq	0.809096	0.53204	0.641951	0.796094
Airways_sample_26	OTU	mTAGs	0.239829	0.0715079	0.110168	0.41455
Airways_sample_26	Phylum	mTAGs	0.998069	0.818038	0.89913	0.969582
Airways_sample_26	Phylum	MAPseq	0.966595	0.68316	0.80053	0.921315
Airways_sample_26	Species (NCBI)	mTAGs	0.726696	0.0318121	0.0609558	0.865403
Airways_sample_26	Species (NCBI)	MAPseq	0.959557	0.118155	0.210401	0.589179
Airways_sample_27	Class	mTAGs	0.997047	0.802985	0.889555	0.9607
Airways_sample_27	Class	MAPseq	0.94701	0.647362	0.769028	0.839409
Airways_sample_27	Domain	mTAGs	1	0.923184	0.960058	1
Airways_sample_27	Domain	MAPseq	0.992561	0.992561	0.992561	0.992561
Airways_sample_27	Family	mTAGs	0.989309	0.715918	0.830698	0.908738
Airways_sample_27	Family	MAPseq	0.885335	0.444961	0.592259	0.827377
Airways_sample_27	Genus	mTAGs	0.984565	0.678303	0.803231	0.895442
Airways_sample_27	Genus	MAPseq	0.947432	0.340317	0.500761	0.85786
Airways_sample_27	Order	mTAGs	0.993385	0.73478	0.844734	0.921299
Airways_sample_27	Order	MAPseq	0.799125	0.535999	0.641633	0.773225
Airways_sample_27	OTU	mTAGs	0.530565	0.183401	0.27258	0.443377
Airways_sample_27	Phylum	mTAGs	0.99905	0.833684	0.908907	0.980327
Airways_sample_27	Phylum	MAPseq	0.963159	0.680357	0.797427	0.897307
Airways_sample_27	Species (NCBI)	mTAGs	0.717434	0.0400481	0.0758615	0.84305
Airways_sample_27	Species (NCBI)	MAPseq	0.906489	0.109705	0.195724	0.446281
Airways_sample_4	Class	mTAGs	0.998216	0.806612	0.892243	0.951752
Airways_sample_4	Class	MAPseq	0.962619	0.656689	0.780755	0.835622
Airways_sample_4	Domain	mTAGs	1	0.919273	0.957939	1
Airways_sample_4	Domain	MAPseq	0.989705	0.989705	0.989705	0.989705
Airways_sample_4	Family	mTAGs	0.990651	0.717186	0.832025	0.8986
Airways_sample_4	Family	MAPseq	0.874015	0.415355	0.563107	0.836103
Airways_sample_4	Genus	mTAGs	0.98181	0.673891	0.799218	0.888862
Airways_sample_4	Genus	MAPseq	0.9294	0.306246	0.46069	0.811142
Airways_sample_4	Order	mTAGs	0.993303	0.732017	0.842875	0.90858
Airways_sample_4	Order	MAPseq	0.790616	0.525904	0.631648	0.782845
Airways_sample_4	OTU	mTAGs	0.270492	0.0892543	0.13422	0.395942
Airways_sample_4	Phylum	mTAGs	0.998658	0.836396	0.910353	0.972283
Airways_sample_4	Phylum	MAPseq	0.966315	0.69074	0.805613	0.873784
Airways_sample_4	Species (NCBI)	mTAGs	0.718376	0.0484265	0.0907364	0.881088
Airways_sample_4	Species (NCBI)	MAPseq	0.9456	0.132969	0.233153	0.513962
Airways_sample_7	Class	mTAGs	0.997513	0.785433	0.878859	0.951755
Airways_sample_7	Class	MAPseq	0.94784	0.635411	0.760799	0.820028
Airways_sample_7	Domain	mTAGs	1	0.926019	0.961589	1
Airways_sample_7	Domain	MAPseq	0.988482	0.988482	0.988482	0.988482
Airways_sample_7	Family	mTAGs	0.988404	0.667659	0.79697	0.888652
Airways_sample_7	Family	MAPseq	0.868191	0.392977	0.541053	0.828567
Airways_sample_7	Genus	mTAGs	0.985087	0.64004	0.775933	0.880656
Airways_sample_7	Genus	MAPseq	0.92451	0.288216	0.439437	0.821284
Airways_sample_7	Order	mTAGs	0.991644	0.682053	0.808215	0.893558
Airways_sample_7	Order	MAPseq	0.781053	0.511226	0.61797	0.77698
Airways_sample_7	OTU	mTAGs	0.18406	0.057145	0.087213	0.44233
Airways_sample_7	Phylum	mTAGs	0.998278	0.825513	0.903713	0.972447
Airways_sample_7	Phylum	MAPseq	0.960819	0.687575	0.80155	0.86405
Airways_sample_7	Species (NCBI)	mTAGs	0.686667	0.0654866	0.11957	0.968967
Airways_sample_7	Species (NCBI)	MAPseq	0.928583	0.0963419	0.174572	0.414679
Airways_sample_8	Class	mTAGs	0.998424	0.805877	0.891876	0.958917
Airways_sample_8	Class	MAPseq	0.953185	0.657972	0.778532	0.90968
Airways_sample_8	Domain	mTAGs	1	0.926257	0.961717	1
Airways_sample_8	Domain	MAPseq	0.989686	0.989686	0.989686	0.989686
Airways_sample_8	Family	mTAGs	0.991483	0.709614	0.827196	0.90145
Airways_sample_8	Family	MAPseq	0.859896	0.425058	0.568901	0.852911
Airways_sample_8	Genus	mTAGs	0.988778	0.6831	0.807995	0.893179
Airways_sample_8	Genus	MAPseq	0.918395	0.315582	0.469748	0.880965
Airways_sample_8	Order	mTAGs	0.993829	0.719587	0.834761	0.907311
Airways_sample_8	Order	MAPseq	0.767409	0.517105	0.617869	0.764146
Airways_sample_8	OTU	mTAGs	0.541757	0.214808	0.307637	0.454163
Airways_sample_8	Phylum	mTAGs	0.998901	0.833812	0.908921	0.977363
Airways_sample_8	Phylum	MAPseq	0.965582	0.701732	0.81278	0.954924
Airways_sample_8	Species (NCBI)	mTAGs	0.708924	0.0547747	0.101692	0.897672
Airways_sample_8	Species (NCBI)	MAPseq	0.906215	0.0861679	0.157372	0.43561
Airways_sample_9	Class	mTAGs	0.998194	0.828471	0.905448	0.956117
Airways_sample_9	Class	MAPseq	0.958377	0.67161	0.789767	0.863542
Airways_sample_9	Domain	mTAGs	1	0.915557	0.955917	1
Airways_sample_9	Domain	MAPseq	0.990887	0.990887	0.990887	0.990887
Airways_sample_9	Family	mTAGs	0.992215	0.748145	0.853066	0.905389
Airways_sample_9	Family	MAPseq	0.84359	0.401289	0.543865	0.840274
Airways_sample_9	Genus	mTAGs	0.989806	0.720472	0.833931	0.897555
Airways_sample_9	Genus	MAPseq	0.915427	0.312262	0.465677	0.840032
Airways_sample_9	Order	mTAGs	0.9938	0.757624	0.859788	0.91194
Airways_sample_9	Order	MAPseq	0.756012	0.515132	0.612749	0.753446
Airways_sample_9	OTU	mTAGs	0.309309	0.112218	0.164687	0.590315
Airways_sample_9	Phylum	mTAGs	0.998808	0.851901	0.919524	0.973867
Airways_sample_9	Phylum	MAPseq	0.969812	0.709993	0.819809	0.907597
Airways_sample_9	Species (NCBI)	mTAGs	0.726876	0.0423358	0.0800115	0.823897
Airways_sample_9	Species (NCBI)	MAPseq	0.951078	0.14099	0.245576	0.55176
git_sample_0	Class	mTAGs	0.993694	0.823953	0.900898	0.981708
git_sample_0	Class	MAPseq	0.885821	0.604341	0.718497	0.771757
git_sample_0	Domain	mTAGs	1	0.923536	0.960248	1
git_sample_0	Domain	MAPseq	0.988975	0.988975	0.988975	0.988975
git_sample_0	Family	mTAGs	0.989392	0.752993	0.855156	0.969824
git_sample_0	Family	MAPseq	0.844995	0.438438	0.577323	0.665206
git_sample_0	Genus	mTAGs	0.908813	0.518875	0.660593	0.829678
git_sample_0	Genus	MAPseq	0.897082	0.30327	0.453298	0.524185
git_sample_0	Order	mTAGs	0.992806	0.784918	0.876707	0.957177
git_sample_0	Order	MAPseq	0.858747	0.561501	0.679018	0.732075
git_sample_0	OTU	mTAGs	0.525989	0.136003	0.216124	0.555762
git_sample_0	Phylum	mTAGs	0.999568	0.849961	0.918714	0.991866
git_sample_0	Phylum	MAPseq	0.922532	0.63346	0.751144	0.793054
git_sample_0	Species (NCBI)	mTAGs	0.897727	0.00362369	0.00721824	0.93816
git_sample_0	Species (NCBI)	MAPseq	0.931692	0.157415	0.269326	0.430992
git_sample_1	Class	mTAGs	0.998342	0.851661	0.919186	0.986507
git_sample_1	Class	MAPseq	0.89077	0.621889	0.732432	0.757087
git_sample_1	Domain	mTAGs	1	0.928226	0.962777	1
git_sample_1	Domain	MAPseq	0.987039	0.987039	0.987039	0.987039
git_sample_1	Family	mTAGs	0.992141	0.766153	0.864624	0.967052
git_sample_1	Family	MAPseq	0.894706	0.476157	0.621536	0.665723
git_sample_1	Genus	mTAGs	0.918653	0.545172	0.684268	0.841962
git_sample_1	Genus	MAPseq	0.919992	0.319472	0.474256	0.504891
git_sample_1	Order	mTAGs	0.997246	0.826063	0.903619	0.97748
git_sample_1	Order	MAPseq	0.874365	0.585551	0.70139	0.721551
git_sample_1	OTU	mTAGs	0.554917	0.158606	0.2467	0.574866
git_sample_1	Phylum	mTAGs	0.999203	0.858596	0.923579	0.985093
git_sample_1	Phylum	MAPseq	0.895148	0.629033	0.738859	0.764533
git_sample_1	Species (NCBI)	mTAGs	0.974414	0.0208523	0.0408309	0.974946
git_sample_1	Species (NCBI)	MAPseq	0.855323	0.115511	0.203535	0.306346
git_sample_10	Class	mTAGs	0.997441	0.858911	0.923007	0.991719
git_sample_10	Class	MAPseq	0.879531	0.628051	0.732816	0.810579
git_sample_10	Domain	mTAGs	1	0.920868	0.958804	1
git_sample_10	Domain	MAPseq	0.990515	0.990515	0.990515	0.990515
git_sample_10	Family	mTAGs	0.995508	0.782858	0.876469	0.962817
git_sample_10	Family	MAPseq	0.867693	0.494164	0.629703	0.637288
git_sample_10	Genus	mTAGs	0.970614	0.652884	0.780658	0.875685
git_sample_10	Genus	MAPseq	0.95892	0.46624	0.62742	0.68137
git_sample_10	Order	mTAGs	0.996504	0.803629	0.889734	0.966413
git_sample_10	Order	MAPseq	0.812591	0.573279	0.672273	0.742006
git_sample_10	OTU	mTAGs	0.699746	0.241283	0.358835	0.611099
git_sample_10	Phylum	mTAGs	0.999814	0.872942	0.932081	0.994926
git_sample_10	Phylum	MAPseq	0.966615	0.69415	0.808032	0.890845
git_sample_10	Species (NCBI)	mTAGs	0.906475	0.00816591	0.016186	0.897626
git_sample_10	Species (NCBI)	MAPseq	0.945364	0.197738	0.327065	0.565243
git_sample_11	Class	mTAGs	0.997384	0.849416	0.917473	0.99459
git_sample_11	Class	MAPseq	0.861795	0.607884	0.712906	0.857121
git_sample_11	Domain	mTAGs	1	0.915527	0.955901	1
git_sample_11	Domain	MAPseq	0.995065	0.995065	0.995065	0.995065
git_sample_11	Family	mTAGs	0.995336	0.786104	0.878432	0.955551
git_sample_11	Family	MAPseq	0.943914	0.53068	0.679396	0.825903
git_sample_11	Genus	mTAGs	0.978377	0.646086	0.778246	0.894845
git_sample_11	Genus	MAPseq	0.984116	0.444867	0.612745	0.807776
git_sample_11	Order	mTAGs	0.995639	0.795385	0.884317	0.952455
git_sample_11	Order	MAPseq	0.860423	0.604031	0.709783	0.857647
git_sample_11	OTU	mTAGs	0.75814	0.257989	0.384974	0.652665
git_sample_11	Phylum	mTAGs	0.999175	0.864866	0.927182	0.997259
git_sample_11	Phylum	MAPseq	0.878175	0.623477	0.729226	0.877152
git_sample_11	Species (NCBI)	mTAGs	0.959892	0.0505754	0.0960881	0.851154
git_sample_11	Species (NCBI)	MAPseq	0.931606	0.243515	0.386105	0.741687
git_sample_12	Class	mTAGs	0.995505	0.826249	0.903015	0.98495
git_sample_12	Class	MAPseq	0.877193	0.614662	0.722828	0.841412
git_sample_12	Domain	mTAGs	1	0.920395	0.958547	1
git_sample_12	Domain	MAPseq	0.990125	0.990125	0.990125	0.990125
git_sample_12	Family	mTAGs	0.992377	0.776312	0.871147	0.958788
git_sample_12	Family	MAPseq	0.94365	0.526021	0.675498	0.702714
git_sample_12	Genus	mTAGs	0.971823	0.657521	0.784358	0.864911
git_sample_12	Genus	MAPseq	0.979851	0.462155	0.628074	0.700267
git_sample_12	Order	mTAGs	0.994117	0.789208	0.87989	0.961392
git_sample_12	Order	MAPseq	0.862072	0.597847	0.706049	0.829879
git_sample_12	OTU	mTAGs	0.728463	0.259818	0.383025	0.582323
git_sample_12	Phylum	mTAGs	0.999408	0.842581	0.914319	0.983165
git_sample_12	Phylum	MAPseq	0.966652	0.682405	0.800031	0.92764
git_sample_12	Species (NCBI)	mTAGs	0.8	0.000939988	0.00187777	0.887046
git_sample_12	Species (NCBI)	MAPseq	0.976346	0.236196	0.380373	0.666222
git_sample_2	Class	mTAGs	0.997158	0.805055	0.890868	0.986055
git_sample_2	Class	MAPseq	0.871687	0.607353	0.715899	0.740743
git_sample_2	Domain	mTAGs	1	0.923702	0.960338	1
git_sample_2	Domain	MAPseq	0.991205	0.991205	0.991205	0.991205
git_sample_2	Family	mTAGs	0.991447	0.703247	0.822842	0.984379
git_sample_2	Family	MAPseq	0.900463	0.466449	0.614553	0.641475
git_sample_2	Genus	mTAGs	0.943933	0.530313	0.6791	0.85671
git_sample_2	Genus	MAPseq	0.927962	0.32044	0.476379	0.507121
git_sample_2	Order	mTAGs	0.994893	0.750029	0.85528	0.960728
git_sample_2	Order	MAPseq	0.864881	0.582226	0.695948	0.713221
git_sample_2	OTU	mTAGs	0.492404	0.141163	0.219422	0.449693
git_sample_2	Phylum	mTAGs	0.999054	0.821388	0.901552	0.991783
git_sample_2	Phylum	MAPseq	0.892011	0.624956	0.734976	0.746177
git_sample_2	Species (NCBI)	mTAGs	0.84	0.00326658	0.00650784	0.899194
git_sample_2	Species (NCBI)	MAPseq	0.926277	0.146188	0.252523	0.397615
git_sample_3	Class	mTAGs	0.998815	0.82158	0.90157	0.980649
git_sample_3	Class	MAPseq	0.915473	0.626793	0.744116	0.824292
git_sample_3	Domain	mTAGs	1	0.926367	0.961776	1
git_sample_3	Domain	MAPseq	0.989106	0.989106	0.989106	0.989106
git_sample_3	Family	mTAGs	0.993875	0.748322	0.853794	0.948702
git_sample_3	Family	MAPseq	0.898343	0.464755	0.612589	0.71979
git_sample_3	Genus	mTAGs	0.937702	0.542871	0.687641	0.789287
git_sample_3	Genus	MAPseq	0.884699	0.319894	0.469885	0.568096
git_sample_3	Order	mTAGs	0.998016	0.792074	0.883199	0.968145
git_sample_3	Order	MAPseq	0.867449	0.569206	0.687371	0.771432
git_sample_3	OTU	mTAGs	0.532149	0.144903	0.227782	0.512842
git_sample_3	Phylum	mTAGs	0.999462	0.836389	0.910683	0.980602
git_sample_3	Phylum	MAPseq	0.939352	0.649399	0.767917	0.850604
git_sample_3	Species (NCBI)	mTAGs	0.890625	0.00854797	0.0169334	0.884079
git_sample_3	Species (NCBI)	MAPseq	0.826449	0.135159	0.232324	0.3994
git_sample_4	Class	mTAGs	0.998946	0.840894	0.913131	0.988699
git_sample_4	Class	MAPseq	0.947275	0.671648	0.785998	0.866505
git_sample_4	Domain	mTAGs	1	0.923899	0.960444	1
git_sample_4	Domain	MAPseq	0.989947	0.989947	0.989947	0.989947
git_sample_4	Family	mTAGs	0.997091	0.799869	0.887657	0.96417
git_sample_4	Family	MAPseq	0.884381	0.489561	0.630243	0.70585
git_sample_4	Genus	mTAGs	0.974842	0.668738	0.793285	0.862433
git_sample_4	Genus	MAPseq	0.970626	0.423164	0.589377	0.711611
git_sample_4	Order	mTAGs	0.997893	0.809698	0.893999	0.966487
git_sample_4	Order	MAPseq	0.862069	0.603967	0.710298	0.783932
git_sample_4	OTU	mTAGs	0.673041	0.225608	0.337937	0.659985
git_sample_4	Phylum	mTAGs	0.999417	0.845858	0.916248	0.988018
git_sample_4	Phylum	MAPseq	0.960092	0.685499	0.799885	0.877291
git_sample_4	Species (NCBI)	mTAGs	0.987586	0.0235371	0.0459785	0.885672
git_sample_4	Species (NCBI)	MAPseq	0.958824	0.212232	0.347537	0.638465
git_sample_5	Class	mTAGs	0.998469	0.848396	0.917335	0.994854
git_sample_5	Class	MAPseq	0.88531	0.611024	0.723028	0.842559
git_sample_5	Domain	mTAGs	1	0.927161	0.962204	1
git_sample_5	Domain	MAPseq	0.987319	0.987319	0.987319	0.987319
git_sample_5	Family	mTAGs	0.994522	0.76096	0.862204	0.960033
git_sample_5	Family	MAPseq	0.821486	0.417002	0.553193	0.671173
git_sample_5	Genus	mTAGs	0.910387	0.510454	0.654135	0.760102
git_sample_5	Genus	MAPseq	0.865195	0.283403	0.426953	0.52521
git_sample_5	Order	mTAGs	0.997516	0.793092	0.883635	0.959778
git_sample_5	Order	MAPseq	0.872538	0.576506	0.694283	0.809275
git_sample_5	OTU	mTAGs	0.555369	0.14327	0.227779	0.595604
git_sample_5	Phylum	mTAGs	0.999042	0.854129	0.920919	0.994294
git_sample_5	Phylum	MAPseq	0.901774	0.62619	0.73913	0.847221
git_sample_5	Species (NCBI)	mTAGs	0.942466	0.0165719	0.0325711	0.73794
git_sample_5	Species (NCBI)	MAPseq	0.943945	0.180315	0.302791	0.447786
git_sample_9	Class	mTAGs	0.997506	0.859071	0.923128	0.99752
git_sample_9	Class	MAPseq	0.86761	0.618493	0.722171	0.862018
git_sample_9	Domain	mTAGs	1	0.91921	0.957904	1
git_sample_9	Domain	MAPseq	0.9912	0.9912	0.9912	0.9912
git_sample_9	Family	mTAGs	0.996265	0.805778	0.890953	0.988216
git_sample_9	Family	MAPseq	0.93793	0.552472	0.695356	0.768228
git_sample_9	Genus	mTAGs	0.98245	0.701598	0.818605	0.931681
git_sample_9	Genus	MAPseq	0.979932	0.507008	0.668263	0.800378
git_sample_9	Order	mTAGs	0.99649	0.817414	0.898112	0.987686
git_sample_9	Order	MAPseq	0.859592	0.609959	0.713573	0.851516
git_sample_9	OTU	mTAGs	0.727589	0.261677	0.384918	0.68095
git_sample_9	Phylum	mTAGs	0.999811	0.876254	0.933964	0.99878
git_sample_9	Phylum	MAPseq	0.969001	0.694912	0.809382	0.966238
git_sample_9	Species (NCBI)	mTAGs	0.930399	0.0214544	0.0419416	0.750419
git_sample_9	Species (NCBI)	MAPseq	0.975111	0.251362	0.399693	0.672077
mouse_sample_0	Class	mTAGs	0.999384	0.892833	0.943109	0.998779
mouse_sample_0	Class	MAPseq	0.852916	0.567324	0.681405	0.849867
mouse_sample_0	Domain	mTAGs	1	0.941773	0.970014	1
mouse_sample_0	Domain	MAPseq	0.995101	0.995101	0.995101	0.995101
mouse_sample_0	Family	mTAGs	0.996508	0.662492	0.795875	0.993498
mouse_sample_0	Family	MAPseq	0.924745	0.484411	0.63578	0.919236
mouse_sample_0	Genus	mTAGs	0.995926	0.657176	0.791843	0.994953
mouse_sample_0	Genus	MAPseq	0.976765	0.425805	0.59307	0.96465
mouse_sample_0	Order	mTAGs	0.999029	0.880064	0.93578	0.99179
mouse_sample_0	Order	MAPseq	0.817648	0.537833	0.648859	0.811703
mouse_sample_0	OTU	mTAGs	0.252874	0.0618317	0.0993667	0.748695
mouse_sample_0	Phylum	mTAGs	0.999731	0.909024	0.952222	0.998962
mouse_sample_0	Phylum	MAPseq	0.860468	0.58808	0.698664	0.856648
mouse_sample_0	Species (NCBI)	mTAGs	0.740741	0.00244394	0.00487181	0.901554
mouse_sample_0	Species (NCBI)	MAPseq	0.363271	0.00507756	0.0100151	0.0404081
mouse_sample_1	Class	mTAGs	0.999673	0.862712	0.926156	0.987932
mouse_sample_1	Class	MAPseq	0.866288	0.603311	0.71127	0.772247
mouse_sample_1	Domain	mTAGs	1	0.929284	0.963346	1
mouse_sample_1	Domain	MAPseq	0.983025	0.983025	0.983025	0.983025
mouse_sample_1	Family	mTAGs	0.98756	0.73258	0.841172	0.953763
mouse_sample_1	Family	MAPseq	0.804598	0.383973	0.519858	0.700839
mouse_sample_1	Genus	mTAGs	0.983928	0.70904	0.824167	0.946393
mouse_sample_1	Genus	MAPseq	0.840332	0.331173	0.475107	0.676628
mouse_sample_1	Order	mTAGs	0.996089	0.839266	0.910977	0.979739
mouse_sample_1	Order	MAPseq	0.843226	0.582454	0.688991	0.75007
mouse_sample_1	OTU	mTAGs	0.548253	0.161017	0.248926	0.721595
mouse_sample_1	Phylum	mTAGs	0.999674	0.867137	0.928701	0.984887
mouse_sample_1	Phylum	MAPseq	0.886146	0.627398	0.734655	0.776853
mouse_sample_1	Species (NCBI)	mTAGs	0.789474	0.00423729	0.00842933	0.700022
mouse_sample_1	Species (NCBI)	MAPseq	0.534802	0.0511973	0.0934486	0.347875
mouse_sample_10	Class	mTAGs	0.998765	0.839896	0.912467	0.992477
mouse_sample_10	Class	MAPseq	0.84463	0.569532	0.680323	0.838922
mouse_sample_10	Domain	mTAGs	1	0.927997	0.962654	0.999278
mouse_sample_10	Domain	MAPseq	0.995341	0.995341	0.995341	0.995341
mouse_sample_10	Family	mTAGs	0.995301	0.696582	0.81957	0.981665
mouse_sample_10	Family	MAPseq	0.903459	0.47566	0.623209	0.894456
mouse_sample_10	Genus	mTAGs	0.988315	0.666119	0.795843	0.972062
mouse_sample_10	Genus	MAPseq	0.954798	0.417152	0.580627	0.898135
mouse_sample_10	Order	mTAGs	0.99747	0.818866	0.899387	0.981981
mouse_sample_10	Order	MAPseq	0.796449	0.531692	0.637682	0.788209
mouse_sample_10	OTU	mTAGs	0.57504	0.185028	0.279971	0.476566
mouse_sample_10	Phylum	mTAGs	0.999503	0.870619	0.93062	0.995441
mouse_sample_10	Phylum	MAPseq	0.889508	0.611967	0.725086	0.867949
mouse_sample_10	Species (NCBI)	mTAGs	0.917012	0.0191259	0.0374703	0.624912
mouse_sample_10	Species (NCBI)	MAPseq	0.833527	0.0497002	0.0938071	0.189637
mouse_sample_11	Class	mTAGs	0.998997	0.83447	0.909352	0.990713
mouse_sample_11	Class	MAPseq	0.893549	0.606785	0.722762	0.860303
mouse_sample_11	Domain	mTAGs	1	0.904728	0.949981	0.999654
mouse_sample_11	Domain	MAPseq	0.991668	0.991668	0.991668	0.991668
mouse_sample_11	Family	mTAGs	0.991041	0.68845	0.812487	0.953466
mouse_sample_11	Family	MAPseq	0.925444	0.374918	0.533644	0.796516
mouse_sample_11	Genus	mTAGs	0.954668	0.506643	0.661975	0.80683
mouse_sample_11	Genus	MAPseq	0.927434	0.263714	0.410658	0.644988
mouse_sample_11	Order	mTAGs	0.993254	0.740156	0.848227	0.961379
mouse_sample_11	Order	MAPseq	0.881183	0.596176	0.711189	0.860783
mouse_sample_11	OTU	mTAGs	0.549374	0.178456	0.269401	0.435322
mouse_sample_11	Phylum	mTAGs	0.999577	0.849072	0.918198	0.996109
mouse_sample_11	Phylum	MAPseq	0.899918	0.61554	0.731047	0.878764
mouse_sample_11	Species (NCBI)	mTAGs	0.764463	0.0221424	0.0430383	0.631156
mouse_sample_11	Species (NCBI)	MAPseq	0.743035	0.070108	0.128127	0.232106
mouse_sample_12	Class	mTAGs	0.9989	0.865973	0.927699	0.988084
mouse_sample_12	Class	MAPseq	0.875606	0.597196	0.710087	0.86375
mouse_sample_12	Domain	mTAGs	1	0.93316	0.965424	1
mouse_sample_12	Domain	MAPseq	0.994248	0.994248	0.994248	0.994248
mouse_sample_12	Family	mTAGs	0.993689	0.682531	0.80923	0.980257
mouse_sample_12	Family	MAPseq	0.921225	0.468314	0.620958	0.867724
mouse_sample_12	Genus	mTAGs	0.985367	0.636324	0.773283	0.945039
mouse_sample_12	Genus	MAPseq	0.961961	0.408799	0.573768	0.875654
mouse_sample_12	Order	mTAGs	0.997428	0.840399	0.912205	0.971786
mouse_sample_12	Order	MAPseq	0.841408	0.569358	0.679152	0.829647
mouse_sample_12	OTU	mTAGs	0.41123	0.113654	0.178089	0.529838
mouse_sample_12	Phylum	mTAGs	0.999509	0.882705	0.937483	0.992795
mouse_sample_12	Phylum	MAPseq	0.889621	0.617745	0.729164	0.874546
mouse_sample_12	Species (NCBI)	mTAGs	0.858108	0.01101	0.021741	0.749064
mouse_sample_12	Species (NCBI)	MAPseq	0.765213	0.0523351	0.0979697	0.216222
mouse_sample_13	Class	mTAGs	0.998225	0.821344	0.901187	0.997253
mouse_sample_13	Class	MAPseq	0.842315	0.573673	0.682511	0.841426
mouse_sample_13	Domain	mTAGs	1	0.928702	0.963033	1
mouse_sample_13	Domain	MAPseq	0.997258	0.997258	0.997258	0.997258
mouse_sample_13	Family	mTAGs	0.99263	0.70084	0.821597	0.992565
mouse_sample_13	Family	MAPseq	0.901853	0.47966	0.626245	0.897878
mouse_sample_13	Genus	mTAGs	0.983786	0.664689	0.793353	0.985378
mouse_sample_13	Genus	MAPseq	0.958051	0.422181	0.586091	0.924702
mouse_sample_13	Order	mTAGs	0.997485	0.796421	0.885685	0.989384
mouse_sample_13	Order	MAPseq	0.782579	0.527351	0.630101	0.779768
mouse_sample_13	OTU	mTAGs	0.672996	0.232974	0.346128	0.505647
mouse_sample_13	Phylum	mTAGs	0.999576	0.860508	0.924843	0.99805
mouse_sample_13	Phylum	MAPseq	0.864768	0.599409	0.708043	0.856734
mouse_sample_13	Species (NCBI)	mTAGs	0.933333	0.0115026	0.0227252	0.53595
mouse_sample_13	Species (NCBI)	MAPseq	0.856119	0.0609067	0.113723	0.230893
mouse_sample_14	Class	mTAGs	0.999258	0.837947	0.911521	0.997843
mouse_sample_14	Class	MAPseq	0.881415	0.602096	0.71546	0.804478
mouse_sample_14	Domain	mTAGs	1	0.917107	0.956762	1
mouse_sample_14	Domain	MAPseq	0.993103	0.993103	0.993103	0.993103
mouse_sample_14	Family	mTAGs	0.988757	0.697512	0.817983	0.959076
mouse_sample_14	Family	MAPseq	0.915272	0.395165	0.552005	0.734822
mouse_sample_14	Genus	mTAGs	0.951117	0.529549	0.68032	0.795529
mouse_sample_14	Genus	MAPseq	0.89641	0.271497	0.416767	0.531478
mouse_sample_14	Order	mTAGs	0.992332	0.744635	0.850822	0.950563
mouse_sample_14	Order	MAPseq	0.864664	0.588165	0.700103	0.804132
mouse_sample_14	OTU	mTAGs	0.577129	0.184448	0.279552	0.455643
mouse_sample_14	Phylum	mTAGs	0.999635	0.851322	0.919536	0.996276
mouse_sample_14	Phylum	MAPseq	0.88751	0.611716	0.724245	0.849098
mouse_sample_14	Species (NCBI)	mTAGs	0.749049	0.0306376	0.0588675	0.643809
mouse_sample_14	Species (NCBI)	MAPseq	0.718512	0.0795125	0.14318	0.209395
mouse_sample_15	Class	mTAGs	0.998985	0.831977	0.907864	0.990409
mouse_sample_15	Class	MAPseq	0.87604	0.602745	0.714139	0.85537
mouse_sample_15	Domain	mTAGs	1	0.923069	0.959996	0.999745
mouse_sample_15	Domain	MAPseq	0.993609	0.993609	0.993609	0.993609
mouse_sample_15	Family	mTAGs	0.992339	0.698087	0.819603	0.963217
mouse_sample_15	Family	MAPseq	0.912427	0.449982	0.602721	0.827969
mouse_sample_15	Genus	mTAGs	0.97965	0.620628	0.759865	0.897267
mouse_sample_15	Genus	MAPseq	0.948389	0.379812	0.542402	0.793795
mouse_sample_15	Order	mTAGs	0.996658	0.787805	0.880009	0.956754
mouse_sample_15	Order	MAPseq	0.842086	0.575325	0.683603	0.821041
mouse_sample_15	OTU	mTAGs	0.543686	0.180175	0.270656	0.476314
mouse_sample_15	Phylum	mTAGs	0.999753	0.85438	0.921368	0.997809
mouse_sample_15	Phylum	MAPseq	0.885928	0.616961	0.727377	0.864283
mouse_sample_15	Species (NCBI)	mTAGs	0.746988	0.0131037	0.0257555	0.648965
mouse_sample_15	Species (NCBI)	MAPseq	0.785211	0.0772738	0.140701	0.288109
mouse_sample_16	Class	mTAGs	0.99916	0.897989	0.945877	0.996872
mouse_sample_16	Class	MAPseq	0.857232	0.57633	0.68926	0.854771
mouse_sample_16	Domain	mTAGs	1	0.940206	0.969182	1
mouse_sample_16	Domain	MAPseq	0.994453	0.994453	0.994453	0.994453
mouse_sample_16	Family	mTAGs	0.995963	0.665013	0.797517	0.996274
mouse_sample_16	Family	MAPseq	0.92776	0.491295	0.642405	0.921296
mouse_sample_16	Genus	mTAGs	0.99528	0.659352	0.793215	0.991696
mouse_sample_16	Genus	MAPseq	0.975462	0.421531	0.588675	0.963201
mouse_sample_16	Order	mTAGs	0.999148	0.885696	0.939008	0.991724
mouse_sample_16	Order	MAPseq	0.81992	0.545231	0.65494	0.815717
mouse_sample_16	OTU	mTAGs	0.246703	0.0585	0.094574	0.744718
mouse_sample_16	Phylum	mTAGs	0.999705	0.913301	0.954552	0.999482
mouse_sample_16	Phylum	MAPseq	0.875363	0.6048	0.715353	0.868251
mouse_sample_16	Species (NCBI)	mTAGs	0.8	0.00301936	0.00601601	0.663061
mouse_sample_16	Species (NCBI)	MAPseq	0.317816	0.00378868	0.0074881	0.02379
mouse_sample_17	Class	mTAGs	0.999558	0.883388	0.937889	0.988967
mouse_sample_17	Class	MAPseq	0.830846	0.568699	0.675221	0.76589
mouse_sample_17	Domain	mTAGs	1	0.926169	0.96167	1
mouse_sample_17	Domain	MAPseq	0.993368	0.993368	0.993368	0.993368
mouse_sample_17	Family	mTAGs	0.984675	0.693493	0.813822	0.952062
mouse_sample_17	Family	MAPseq	0.884156	0.421225	0.570605	0.710474
mouse_sample_17	Genus	mTAGs	0.974596	0.627092	0.763147	0.899889
mouse_sample_17	Genus	MAPseq	0.929308	0.41135	0.570273	0.731293
mouse_sample_17	Order	mTAGs	0.993849	0.834037	0.906957	0.948361
mouse_sample_17	Order	MAPseq	0.805177	0.547361	0.651697	0.738107
mouse_sample_17	OTU	mTAGs	0.478328	0.145002	0.222542	0.592165
mouse_sample_17	Phylum	mTAGs	1	0.89598	0.945137	0.999299
mouse_sample_17	Phylum	MAPseq	0.838297	0.583422	0.688013	0.774929
mouse_sample_17	Species (NCBI)	mTAGs	0.760116	0.0205694	0.0400548	0.53648
mouse_sample_17	Species (NCBI)	MAPseq	0.551815	0.046352	0.0855204	0.157388
mouse_sample_18	Class	mTAGs	0.999511	0.901815	0.948153	0.994326
mouse_sample_18	Class	MAPseq	0.864305	0.577326	0.692252	0.859185
mouse_sample_18	Domain	mTAGs	1	0.936098	0.966994	1
mouse_sample_18	Domain	MAPseq	0.993314	0.993314	0.993314	0.993314
mouse_sample_18	Family	mTAGs	0.996311	0.69782	0.820769	0.96
mouse_sample_18	Family	MAPseq	0.928471	0.48385	0.636173	0.885497
mouse_sample_18	Genus	mTAGs	0.994785	0.685279	0.811523	0.962544
mouse_sample_18	Genus	MAPseq	0.970219	0.411495	0.577891	0.864515
mouse_sample_18	Order	mTAGs	0.999365	0.893307	0.943365	0.992176
mouse_sample_18	Order	MAPseq	0.830376	0.549223	0.661151	0.824894
mouse_sample_18	OTU	mTAGs	0.363417	0.094908	0.15051	0.666539
mouse_sample_18	Phylum	mTAGs	0.999931	0.9136	0.954818	0.998901
mouse_sample_18	Phylum	MAPseq	0.89677	0.614722	0.729431	0.879907
mouse_sample_18	Species (NCBI)	mTAGs	0.953368	0.0115957	0.0229126	0.630997
mouse_sample_18	Species (NCBI)	MAPseq	0.773019	0.0343666	0.0658075	0.164841
mouse_sample_19	Class	mTAGs	0.999472	0.877074	0.934281	0.989331
mouse_sample_19	Class	MAPseq	0.840318	0.566589	0.676825	0.776435
mouse_sample_19	Domain	mTAGs	1	0.918328	0.957425	1
mouse_sample_19	Domain	MAPseq	0.992568	0.992568	0.992568	0.992568
mouse_sample_19	Family	mTAGs	0.990034	0.718365	0.832599	0.946672
mouse_sample_19	Family	MAPseq	0.887258	0.403757	0.554969	0.709828
mouse_sample_19	Genus	mTAGs	0.9816	0.63799	0.773345	0.886528
mouse_sample_19	Genus	MAPseq	0.912354	0.420009	0.575214	0.733554
mouse_sample_19	Order	mTAGs	0.996468	0.837026	0.909815	0.963894
mouse_sample_19	Order	MAPseq	0.817612	0.547538	0.65586	0.76451
mouse_sample_19	OTU	mTAGs	0.554704	0.167795	0.257651	0.594751
mouse_sample_19	Phylum	mTAGs	0.999478	0.888199	0.940559	0.99769
mouse_sample_19	Phylum	MAPseq	0.844943	0.578283	0.686632	0.793027
mouse_sample_19	Species (NCBI)	mTAGs	0.912088	0.0230833	0.0450271	0.780143
mouse_sample_19	Species (NCBI)	MAPseq	0.69751	0.0694964	0.126399	0.211263
mouse_sample_2	Class	mTAGs	0.998449	0.837358	0.910836	0.946866
mouse_sample_2	Class	MAPseq	0.849481	0.54929	0.667174	0.814204
mouse_sample_2	Domain	mTAGs	1	0.91984	0.958247	0.960586
mouse_sample_2	Domain	MAPseq	0.990762	0.990762	0.990762	0.990762
mouse_sample_2	Family	mTAGs	0.994774	0.707226	0.82671	0.883098
mouse_sample_2	Family	MAPseq	0.913781	0.473019	0.623357	0.853189
mouse_sample_2	Genus	mTAGs	0.991505	0.693851	0.816393	0.878197
mouse_sample_2	Genus	MAPseq	0.944295	0.412105	0.573796	0.877847
mouse_sample_2	Order	mTAGs	0.998322	0.829092	0.905871	0.912894
mouse_sample_2	Order	MAPseq	0.810509	0.51816	0.632171	0.773197
mouse_sample_2	OTU	mTAGs	0.613503	0.174717	0.271978	0.410322
mouse_sample_2	Phylum	mTAGs	0.999682	0.877113	0.934395	0.95558
mouse_sample_2	Phylum	MAPseq	0.883526	0.581077	0.701073	0.836146
mouse_sample_2	Species (NCBI)	mTAGs	0.701389	0.00938139	0.0185151	0.508245
mouse_sample_2	Species (NCBI)	MAPseq	0.859929	0.101748	0.181966	0.316338
mouse_sample_20	Class	mTAGs	0.999205	0.887093	0.939817	0.987249
mouse_sample_20	Class	MAPseq	0.835835	0.565916	0.674888	0.801823
mouse_sample_20	Domain	mTAGs	1	0.927736	0.962514	0.999306
mouse_sample_20	Domain	MAPseq	0.992231	0.992231	0.992231	0.992231
mouse_sample_20	Family	mTAGs	0.988161	0.687642	0.810956	0.962622
mouse_sample_20	Family	MAPseq	0.883206	0.414492	0.564202	0.734631
mouse_sample_20	Genus	mTAGs	0.982806	0.645822	0.779451	0.935622
mouse_sample_20	Genus	MAPseq	0.920628	0.437178	0.592836	0.833588
mouse_sample_20	Order	mTAGs	0.994407	0.851	0.917132	0.961481
mouse_sample_20	Order	MAPseq	0.807256	0.542397	0.648838	0.773632
mouse_sample_20	OTU	mTAGs	0.44376	0.124441	0.194375	0.598733
mouse_sample_20	Phylum	mTAGs	0.999738	0.89847	0.946403	0.998779
mouse_sample_20	Phylum	MAPseq	0.841748	0.580683	0.687258	0.808094
mouse_sample_20	Species (NCBI)	mTAGs	0.959259	0.0203217	0.0398002	0.871393
mouse_sample_20	Species (NCBI)	MAPseq	0.58158	0.0362885	0.0683144	0.115314
mouse_sample_21	Class	mTAGs	0.998674	0.855103	0.921329	0.817931
mouse_sample_21	Class	MAPseq	0.84469	0.550758	0.666768	0.84176
mouse_sample_21	Domain	mTAGs	1	0.923295	0.960118	0.849917
mouse_sample_21	Domain	MAPseq	0.979557	0.979557	0.979557	0.979557
mouse_sample_21	Family	mTAGs	0.994654	0.809515	0.892585	0.79027
mouse_sample_21	Family	MAPseq	0.901479	0.465383	0.613863	0.841547
mouse_sample_21	Genus	mTAGs	0.987858	0.777168	0.869938	0.77121
mouse_sample_21	Genus	MAPseq	0.934797	0.404855	0.565008	0.827054
mouse_sample_21	Order	mTAGs	0.997539	0.843375	0.914002	0.809784
mouse_sample_21	Order	MAPseq	0.810365	0.522689	0.635486	0.808386
mouse_sample_21	OTU	mTAGs	0.767745	0.300766	0.432212	0.609574
mouse_sample_21	Phylum	mTAGs	0.999677	0.877802	0.934784	0.82998
mouse_sample_21	Phylum	MAPseq	0.918889	0.605609	0.73006	0.87991
mouse_sample_21	Species (NCBI)	mTAGs	0.942675	0.0139979	0.0275862	0.425492
mouse_sample_21	Species (NCBI)	MAPseq	0.642501	0.0538796	0.0994217	0.185693
mouse_sample_22	Class	mTAGs	0.999239	0.890659	0.94183	0.984981
mouse_sample_22	Class	MAPseq	0.905001	0.68008	0.776583	0.837337
mouse_sample_22	Domain	mTAGs	1	0.939312	0.968706	0.99349
mouse_sample_22	Domain	MAPseq	0.982839	0.982839	0.982839	0.982839
mouse_sample_22	Family	mTAGs	0.995991	0.821326	0.900265	0.933617
mouse_sample_22	Family	MAPseq	0.817294	0.472733	0.598998	0.690409
mouse_sample_22	Genus	mTAGs	0.992403	0.797254	0.884189	0.928144
mouse_sample_22	Genus	MAPseq	0.930337	0.437622	0.595246	0.727577
mouse_sample_22	Order	mTAGs	0.99885	0.883455	0.937615	0.966537
mouse_sample_22	Order	MAPseq	0.89536	0.670845	0.76701	0.827002
mouse_sample_22	OTU	mTAGs	0.428532	0.13087	0.200506	0.491606
mouse_sample_22	Phylum	mTAGs	0.999621	0.895067	0.944459	0.989105
mouse_sample_22	Phylum	MAPseq	0.923767	0.697695	0.794971	0.849194
mouse_sample_22	Species (NCBI)	mTAGs	0.965649	0.0214443	0.0419569	0.504515
mouse_sample_22	Species (NCBI)	MAPseq	0.914911	0.203843	0.333404	0.549387
mouse_sample_23	Class	mTAGs	0.998771	0.832742	0.908231	0.927492
mouse_sample_23	Class	MAPseq	0.854498	0.576404	0.688428	0.846256
mouse_sample_23	Domain	mTAGs	1	0.925199	0.961146	0.946085
mouse_sample_23	Domain	MAPseq	0.990763	0.990763	0.990763	0.990763
mouse_sample_23	Family	mTAGs	0.993663	0.741546	0.849289	0.902571
mouse_sample_23	Family	MAPseq	0.902988	0.483164	0.6295	0.884852
mouse_sample_23	Genus	mTAGs	0.98636	0.706786	0.823492	0.892909
mouse_sample_23	Genus	MAPseq	0.947575	0.423247	0.585136	0.906426
mouse_sample_23	Order	mTAGs	0.997088	0.809726	0.893693	0.92165
mouse_sample_23	Order	MAPseq	0.808407	0.539532	0.647153	0.798349
mouse_sample_23	OTU	mTAGs	0.72092	0.264286	0.38678	0.55187
mouse_sample_23	Phylum	mTAGs	0.999727	0.864665	0.927303	0.934154
mouse_sample_23	Phylum	MAPseq	0.904475	0.618947	0.734953	0.885864
mouse_sample_23	Species (NCBI)	mTAGs	0.911765	0.00733034	0.0145437	0.567848
mouse_sample_23	Species (NCBI)	MAPseq	0.776284	0.0604439	0.112155	0.222605
mouse_sample_24	Class	mTAGs	0.99956	0.873596	0.932343	0.953646
mouse_sample_24	Class	MAPseq	0.893838	0.64466	0.74907	0.834648
mouse_sample_24	Domain	mTAGs	1	0.923758	0.960368	0.970805
mouse_sample_24	Domain	MAPseq	0.986221	0.986221	0.986221	0.986221
mouse_sample_24	Family	mTAGs	0.993807	0.777812	0.872643	0.921117
mouse_sample_24	Family	MAPseq	0.86518	0.444543	0.587315	0.760047
mouse_sample_24	Genus	mTAGs	0.98166	0.695953	0.814478	0.83231
mouse_sample_24	Genus	MAPseq	0.941744	0.402233	0.563701	0.712941
mouse_sample_24	Order	mTAGs	0.99636	0.821203	0.900342	0.919201
mouse_sample_24	Order	MAPseq	0.880885	0.633217	0.736795	0.821782
mouse_sample_24	OTU	mTAGs	0.571516	0.215495	0.312978	0.541514
mouse_sample_24	Phylum	mTAGs	0.999651	0.880289	0.936181	0.957157
mouse_sample_24	Phylum	MAPseq	0.904245	0.655725	0.760189	0.842234
mouse_sample_24	Species (NCBI)	mTAGs	0.854331	0.0166949	0.0327498	0.637837
mouse_sample_24	Species (NCBI)	MAPseq	0.851347	0.124955	0.217925	0.305032
mouse_sample_25	Class	mTAGs	0.99948	0.873362	0.932175	0.966391
mouse_sample_25	Class	MAPseq	0.896819	0.654691	0.756861	0.815549
mouse_sample_25	Domain	mTAGs	1	0.93244	0.965039	0.992043
mouse_sample_25	Domain	MAPseq	0.985987	0.985987	0.985987	0.985987
mouse_sample_25	Family	mTAGs	0.995903	0.791714	0.882147	0.937238
mouse_sample_25	Family	MAPseq	0.838009	0.448853	0.584589	0.708906
mouse_sample_25	Genus	mTAGs	0.988542	0.744906	0.849603	0.895576
mouse_sample_25	Genus	MAPseq	0.927086	0.427741	0.585392	0.718576
mouse_sample_25	Order	mTAGs	0.998029	0.843748	0.914426	0.94282
mouse_sample_25	Order	MAPseq	0.880362	0.639741	0.741007	0.797647
mouse_sample_25	OTU	mTAGs	0.488408	0.169128	0.251252	0.548363
mouse_sample_25	Phylum	mTAGs	0.999743	0.885026	0.938894	0.974657
mouse_sample_25	Phylum	MAPseq	0.915263	0.67297	0.775635	0.827541
mouse_sample_25	Species (NCBI)	mTAGs	0.889362	0.0158297	0.0311058	0.827188
mouse_sample_25	Species (NCBI)	MAPseq	0.883932	0.158094	0.268217	0.380897
mouse_sample_26	Class	mTAGs	0.998879	0.879905	0.935625	0.902085
mouse_sample_26	Class	MAPseq	0.859826	0.559957	0.678224	0.859504
mouse_sample_26	Domain	mTAGs	1	0.930904	0.964216	0.91334
mouse_sample_26	Domain	MAPseq	0.983244	0.983244	0.983244	0.983244
mouse_sample_26	Family	mTAGs	0.996011	0.759891	0.862075	0.850108
mouse_sample_26	Family	MAPseq	0.913664	0.442889	0.596588	0.803869
mouse_sample_26	Genus	mTAGs	0.989427	0.731266	0.84098	0.836019
mouse_sample_26	Genus	MAPseq	0.945456	0.377392	0.539453	0.763079
mouse_sample_26	Order	mTAGs	0.998388	0.866003	0.927495	0.896024
mouse_sample_26	Order	MAPseq	0.830396	0.535466	0.651089	0.829857
mouse_sample_26	OTU	mTAGs	0.603053	0.194949	0.294648	0.537238
mouse_sample_26	Phylum	mTAGs	0.999543	0.899317	0.946785	0.908468
mouse_sample_26	Phylum	MAPseq	0.939392	0.621554	0.748115	0.906501
mouse_sample_26	Species (NCBI)	mTAGs	0.982456	0.0138192	0.027255	0.488026
mouse_sample_26	Species (NCBI)	MAPseq	0.629589	0.0348763	0.0660914	0.141813
mouse_sample_27	Class	mTAGs	0.999496	0.879049	0.935411	0.986263
mouse_sample_27	Class	MAPseq	0.851351	0.630356	0.724373	0.721404
mouse_sample_27	Domain	mTAGs	1	0.939924	0.969032	0.992255
mouse_sample_27	Domain	MAPseq	0.98605	0.98605	0.98605	0.98605
mouse_sample_27	Family	mTAGs	0.997075	0.786583	0.879409	0.952678
mouse_sample_27	Family	MAPseq	0.790098	0.418288	0.546992	0.616743
mouse_sample_27	Genus	mTAGs	0.992201	0.745142	0.851105	0.91001
mouse_sample_27	Genus	MAPseq	0.913775	0.369167	0.525878	0.58027
mouse_sample_27	Order	mTAGs	0.998862	0.856775	0.922379	0.967683
mouse_sample_27	Order	MAPseq	0.847267	0.62518	0.719475	0.715392
mouse_sample_27	OTU	mTAGs	0.407594	0.121927	0.187705	0.453392
mouse_sample_27	Phylum	mTAGs	0.999599	0.884018	0.938262	0.991113
mouse_sample_27	Phylum	MAPseq	0.855795	0.637482	0.73068	0.727216
mouse_sample_27	Species (NCBI)	mTAGs	0.908397	0.0105599	0.0208772	0.548327
mouse_sample_27	Species (NCBI)	MAPseq	0.894841	0.156359	0.266204	0.399679
mouse_sample_28	Class	mTAGs	0.998845	0.876228	0.933527	0.994223
mouse_sample_28	Class	MAPseq	0.84753	0.648287	0.734639	0.690458
mouse_sample_28	Domain	mTAGs	1	0.941309	0.969768	0.997145
mouse_sample_28	Domain	MAPseq	0.984673	0.984673	0.984673	0.984673
mouse_sample_28	Family	mTAGs	0.99589	0.793141	0.883027	0.955008
mouse_sample_28	Family	MAPseq	0.767462	0.457406	0.573191	0.601769
mouse_sample_28	Genus	mTAGs	0.992797	0.7735	0.869535	0.942929
mouse_sample_28	Genus	MAPseq	0.913234	0.429207	0.583961	0.607739
mouse_sample_28	Order	mTAGs	0.998655	0.8682	0.928869	0.986722
mouse_sample_28	Order	MAPseq	0.844058	0.643845	0.730481	0.685271
mouse_sample_28	OTU	mTAGs	0.351187	0.0991426	0.154632	0.415664
mouse_sample_28	Phylum	mTAGs	0.999026	0.878956	0.935152	0.996536
mouse_sample_28	Phylum	MAPseq	0.852876	0.655848	0.741497	0.697476
mouse_sample_28	Species (NCBI)	mTAGs	0.933333	0.0109119	0.0215716	0.621285
mouse_sample_28	Species (NCBI)	MAPseq	0.910631	0.189529	0.313756	0.473881
mouse_sample_29	Class	mTAGs	0.998325	0.859392	0.923664	0.87586
mouse_sample_29	Class	MAPseq	0.847518	0.554155	0.670137	0.830249
mouse_sample_29	Domain	mTAGs	1	0.927811	0.962554	0.896563
mouse_sample_29	Domain	MAPseq	0.985415	0.985415	0.985415	0.985415
mouse_sample_29	Family	mTAGs	0.995603	0.778443	0.873732	0.841362
mouse_sample_29	Family	MAPseq	0.894566	0.441286	0.591023	0.82742
mouse_sample_29	Genus	mTAGs	0.984267	0.728432	0.837242	0.816975
mouse_sample_29	Genus	MAPseq	0.937993	0.383187	0.544099	0.843562
mouse_sample_29	Order	mTAGs	0.997632	0.840874	0.91257	0.867616
mouse_sample_29	Order	MAPseq	0.806264	0.52258	0.634142	0.789547
mouse_sample_29	OTU	mTAGs	0.71883	0.25061	0.371649	0.586412
mouse_sample_29	Phylum	mTAGs	0.999749	0.883455	0.938011	0.884557
mouse_sample_29	Phylum	MAPseq	0.908814	0.601349	0.723782	0.863508
mouse_sample_29	Species (NCBI)	mTAGs	0.886792	0.0104236	0.020605	0.447163
mouse_sample_29	Species (NCBI)	MAPseq	0.726518	0.0557691	0.103587	0.210833
mouse_sample_3	Class	mTAGs	0.999574	0.894623	0.944191	0.967995
mouse_sample_3	Class	MAPseq	0.904076	0.61597	0.73272	0.890902
mouse_sample_3	Domain	mTAGs	1	0.930215	0.963846	0.989157
mouse_sample_3	Domain	MAPseq	0.976299	0.976299	0.976299	0.976299
mouse_sample_3	Family	mTAGs	0.996807	0.833227	0.907706	0.927998
mouse_sample_3	Family	MAPseq	0.921883	0.46261	0.61607	0.86326
mouse_sample_3	Genus	mTAGs	0.984803	0.749587	0.851245	0.856025
mouse_sample_3	Genus	MAPseq	0.945021	0.399344	0.561438	0.843742
mouse_sample_3	Order	mTAGs	0.997773	0.854455	0.92057	0.938128
mouse_sample_3	Order	MAPseq	0.899275	0.610581	0.727328	0.891899
mouse_sample_3	OTU	mTAGs	0.787851	0.324774	0.459946	0.649888
mouse_sample_3	Phylum	mTAGs	0.999576	0.899835	0.947087	0.971475
mouse_sample_3	Phylum	MAPseq	0.91377	0.625575	0.742695	0.908683
mouse_sample_3	Species (NCBI)	mTAGs	0.952276	0.220669	0.358308	0.915138
mouse_sample_3	Species (NCBI)	MAPseq	0.900269	0.222625	0.356975	0.654865
mouse_sample_30	Class	mTAGs	0.999704	0.893548	0.943649	0.976391
mouse_sample_30	Class	MAPseq	0.905293	0.653179	0.758844	0.894281
mouse_sample_30	Domain	mTAGs	1	0.928149	0.962736	0.990913
mouse_sample_30	Domain	MAPseq	0.989174	0.989174	0.989174	0.989174
mouse_sample_30	Family	mTAGs	0.99532	0.807309	0.89151	0.931762
mouse_sample_30	Family	MAPseq	0.896644	0.407552	0.56039	0.798305
mouse_sample_30	Genus	mTAGs	0.985617	0.737929	0.843976	0.887107
mouse_sample_30	Genus	MAPseq	0.961033	0.336377	0.498331	0.686737
mouse_sample_30	Order	mTAGs	0.996366	0.847118	0.915701	0.94284
mouse_sample_30	Order	MAPseq	0.894234	0.643181	0.74821	0.882918
mouse_sample_30	OTU	mTAGs	0.661351	0.234266	0.345978	0.624997
mouse_sample_30	Phylum	mTAGs	0.999804	0.898579	0.946492	0.979149
mouse_sample_30	Phylum	MAPseq	0.913069	0.662951	0.768162	0.899308
mouse_sample_30	Species (NCBI)	mTAGs	0.923729	0.00962133	0.0190443	0.626073
mouse_sample_30	Species (NCBI)	MAPseq	0.931807	0.140634	0.244385	0.425648
mouse_sample_31	Class	mTAGs	0.999518	0.90335	0.949004	0.987184
mouse_sample_31	Class	MAPseq	0.91936	0.694651	0.791363	0.890036
mouse_sample_31	Domain	mTAGs	1	0.935397	0.96662	0.999351
mouse_sample_31	Domain	MAPseq	0.987549	0.987549	0.987549	0.987549
mouse_sample_31	Family	mTAGs	0.997672	0.840927	0.912618	0.946201
mouse_sample_31	Family	MAPseq	0.889758	0.515917	0.653126	0.836698
mouse_sample_31	Genus	mTAGs	0.993038	0.808444	0.891283	0.934604
mouse_sample_31	Genus	MAPseq	0.945778	0.470125	0.628057	0.805811
mouse_sample_31	Order	mTAGs	0.998937	0.887508	0.939932	0.973584
mouse_sample_31	Order	MAPseq	0.903512	0.679942	0.775944	0.872746
mouse_sample_31	OTU	mTAGs	0.56461	0.176223	0.268609	0.667748
mouse_sample_31	Phylum	mTAGs	0.999681	0.909527	0.952475	0.991506
mouse_sample_31	Phylum	MAPseq	0.93154	0.709837	0.805716	0.897869
mouse_sample_31	Species (NCBI)	mTAGs	0.941176	0.00697624	0.0138498	0.531278
mouse_sample_31	Species (NCBI)	MAPseq	0.954367	0.240352	0.383997	0.5912
mouse_sample_32	Class	mTAGs	0.997685	0.844393	0.914661	0.989774
mouse_sample_32	Class	MAPseq	0.842942	0.570278	0.680307	0.805104
mouse_sample_32	Domain	mTAGs	1	0.925269	0.961184	0.999524
mouse_sample_32	Domain	MAPseq	0.994717	0.994717	0.994717	0.994717
mouse_sample_32	Family	mTAGs	0.992548	0.69992	0.820936	0.951378
mouse_sample_32	Family	MAPseq	0.8948	0.475999	0.621424	0.868379
mouse_sample_32	Genus	mTAGs	0.986771	0.671061	0.798855	0.939401
mouse_sample_32	Genus	MAPseq	0.947669	0.414643	0.576879	0.906078
mouse_sample_32	Order	mTAGs	0.997009	0.83121	0.906592	0.964382
mouse_sample_32	Order	MAPseq	0.799132	0.535883	0.641552	0.760628
mouse_sample_32	OTU	mTAGs	0.57509	0.155874	0.24527	0.443559
mouse_sample_32	Phylum	mTAGs	0.999596	0.882248	0.937263	0.996422
mouse_sample_32	Phylum	MAPseq	0.858461	0.591075	0.700106	0.830363
mouse_sample_32	Species (NCBI)	mTAGs	0.75	0.00534426	0.0106129	0.79976
mouse_sample_32	Species (NCBI)	MAPseq	0.885271	0.0927565	0.167919	0.29922
mouse_sample_33	Class	mTAGs	0.998891	0.850968	0.919015	0.978819
mouse_sample_33	Class	MAPseq	0.882734	0.599477	0.71404	0.79753
mouse_sample_33	Domain	mTAGs	1	0.91769	0.957079	0.995372
mouse_sample_33	Domain	MAPseq	0.987493	0.987493	0.987493	0.987493
mouse_sample_33	Family	mTAGs	0.994057	0.730869	0.842385	0.945991
mouse_sample_33	Family	MAPseq	0.866477	0.392433	0.540204	0.710571
mouse_sample_33	Genus	mTAGs	0.974953	0.615966	0.754957	0.800647
mouse_sample_33	Genus	MAPseq	0.885512	0.299164	0.447234	0.602578
mouse_sample_33	Order	mTAGs	0.995838	0.791214	0.881811	0.930884
mouse_sample_33	Order	MAPseq	0.863363	0.582478	0.695636	0.774703
mouse_sample_33	OTU	mTAGs	0.491083	0.139821	0.217667	0.441678
mouse_sample_33	Phylum	mTAGs	0.999315	0.861124	0.925087	0.986346
mouse_sample_33	Phylum	MAPseq	0.895921	0.613587	0.728351	0.808862
mouse_sample_33	Species (NCBI)	mTAGs	0.732252	0.0426311	0.0805714	0.576624
mouse_sample_33	Species (NCBI)	MAPseq	0.872143	0.157101	0.266243	0.334672
mouse_sample_34	Class	mTAGs	0.998909	0.865312	0.927323	0.985785
mouse_sample_34	Class	MAPseq	0.872409	0.597822	0.709474	0.808136
mouse_sample_34	Domain	mTAGs	1	0.931096	0.964319	0.999204
mouse_sample_34	Domain	MAPseq	0.987821	0.987821	0.987821	0.987821
mouse_sample_34	Family	mTAGs	0.994404	0.739036	0.84791	0.949525
mouse_sample_34	Family	MAPseq	0.866642	0.424848	0.570181	0.740982
mouse_sample_34	Genus	mTAGs	0.985416	0.676938	0.802555	0.887081
mouse_sample_34	Genus	MAPseq	0.914682	0.367768	0.524607	0.724013
mouse_sample_34	Order	mTAGs	0.997619	0.831758	0.90717	0.954531
mouse_sample_34	Order	MAPseq	0.854353	0.582069	0.692404	0.784157
mouse_sample_34	OTU	mTAGs	0.47678	0.145558	0.223027	0.456814
mouse_sample_34	Phylum	mTAGs	0.999462	0.878261	0.93495	0.993209
mouse_sample_34	Phylum	MAPseq	0.897491	0.622206	0.734915	0.830442
mouse_sample_34	Species (NCBI)	mTAGs	0.702929	0.031758	0.0607705	0.505568
mouse_sample_34	Species (NCBI)	MAPseq	0.882989	0.157234	0.266935	0.370311
mouse_sample_35	Class	mTAGs	0.997667	0.814477	0.896813	0.980082
mouse_sample_35	Class	MAPseq	0.860128	0.590425	0.700203	0.85425
mouse_sample_35	Domain	mTAGs	1	0.917426	0.956935	0.998938
mouse_sample_35	Domain	MAPseq	0.995953	0.995953	0.995953	0.995953
mouse_sample_35	Family	mTAGs	0.990797	0.713351	0.829489	0.965799
mouse_sample_35	Family	MAPseq	0.900812	0.482581	0.628477	0.891218
mouse_sample_35	Genus	mTAGs	0.979063	0.654547	0.784573	0.943603
mouse_sample_35	Genus	MAPseq	0.950229	0.415521	0.578202	0.900216
mouse_sample_35	Order	mTAGs	0.995834	0.79195	0.882266	0.976575
mouse_sample_35	Order	MAPseq	0.811919	0.55134	0.656726	0.805934
mouse_sample_35	OTU	mTAGs	0.71875	0.24383	0.364131	0.523233
mouse_sample_35	Phylum	mTAGs	0.999517	0.857048	0.922816	0.988068
mouse_sample_35	Phylum	MAPseq	0.871217	0.606696	0.715284	0.86846
mouse_sample_35	Species (NCBI)	mTAGs	0.818841	0.00935895	0.0185064	0.544249
mouse_sample_35	Species (NCBI)	MAPseq	0.838164	0.0951673	0.170927	0.335032
mouse_sample_36	Class	mTAGs	0.999218	0.859989	0.92439	0.983406
mouse_sample_36	Class	MAPseq	0.893547	0.61878	0.731203	0.799166
mouse_sample_36	Domain	mTAGs	1	0.917878	0.957181	0.998678
mouse_sample_36	Domain	MAPseq	0.985912	0.985912	0.985912	0.985912
mouse_sample_36	Family	mTAGs	0.994734	0.762924	0.863543	0.946469
mouse_sample_36	Family	MAPseq	0.869334	0.390147	0.538583	0.697664
mouse_sample_36	Genus	mTAGs	0.97537	0.655762	0.784254	0.841613
mouse_sample_36	Genus	MAPseq	0.901258	0.317676	0.469768	0.615794
mouse_sample_36	Order	mTAGs	0.996154	0.801966	0.888574	0.941994
mouse_sample_36	Order	MAPseq	0.880269	0.606791	0.718383	0.783785
mouse_sample_36	OTU	mTAGs	0.561256	0.17084	0.261947	0.552746
mouse_sample_36	Phylum	mTAGs	0.99938	0.868201	0.929184	0.989094
mouse_sample_36	Phylum	MAPseq	0.903501	0.630669	0.742825	0.803278
mouse_sample_36	Species (NCBI)	mTAGs	0.717593	0.020867	0.0405547	0.645395
mouse_sample_36	Species (NCBI)	MAPseq	0.898763	0.144209	0.248539	0.352126
mouse_sample_37	Class	mTAGs	0.999142	0.839202	0.912214	0.980352
mouse_sample_37	Class	MAPseq	0.880966	0.604352	0.716902	0.88063
mouse_sample_37	Domain	mTAGs	1	0.90554	0.950429	0.998901
mouse_sample_37	Domain	MAPseq	0.990072	0.990072	0.990072	0.990072
mouse_sample_37	Family	mTAGs	0.99363	0.731042	0.842346	0.959574
mouse_sample_37	Family	MAPseq	0.904584	0.385466	0.540578	0.77295
mouse_sample_37	Genus	mTAGs	0.969809	0.598366	0.740097	0.837714
mouse_sample_37	Genus	MAPseq	0.925774	0.327656	0.484008	0.725743
mouse_sample_37	Order	mTAGs	0.996302	0.77707	0.873135	0.947491
mouse_sample_37	Order	MAPseq	0.861633	0.587881	0.698907	0.857253
mouse_sample_37	OTU	mTAGs	0.581756	0.184713	0.280398	0.521782
mouse_sample_37	Phylum	mTAGs	0.999439	0.856508	0.92247	0.986692
mouse_sample_37	Phylum	MAPseq	0.893367	0.618429	0.730897	0.889615
mouse_sample_37	Species (NCBI)	mTAGs	0.688202	0.0294436	0.0564711	0.564687
mouse_sample_37	Species (NCBI)	MAPseq	0.910099	0.126595	0.222272	0.351608
mouse_sample_38	Class	mTAGs	0.998732	0.830711	0.907006	0.982106
mouse_sample_38	Class	MAPseq	0.853861	0.580835	0.691369	0.849542
mouse_sample_38	Domain	mTAGs	1	0.928013	0.962662	1
mouse_sample_38	Domain	MAPseq	0.995738	0.995738	0.995738	0.995738
mouse_sample_38	Family	mTAGs	0.993395	0.740265	0.848351	0.962453
mouse_sample_38	Family	MAPseq	0.893438	0.457746	0.605347	0.858433
mouse_sample_38	Genus	mTAGs	0.982461	0.689285	0.810166	0.954152
mouse_sample_38	Genus	MAPseq	0.937454	0.398097	0.558866	0.850687
mouse_sample_38	Order	mTAGs	0.996743	0.806891	0.891825	0.976197
mouse_sample_38	Order	MAPseq	0.802269	0.541244	0.6464	0.797824
mouse_sample_38	OTU	mTAGs	0.658835	0.246462	0.358728	0.557835
mouse_sample_38	Phylum	mTAGs	0.999696	0.867979	0.929193	0.988105
mouse_sample_38	Phylum	MAPseq	0.888123	0.611904	0.724582	0.875592
mouse_sample_38	Species (NCBI)	mTAGs	0.869919	0.00940494	0.0186087	0.478208
mouse_sample_38	Species (NCBI)	MAPseq	0.800874	0.0749874	0.137135	0.235337
mouse_sample_39	Class	mTAGs	0.999234	0.86469	0.927106	0.979848
mouse_sample_39	Class	MAPseq	0.819892	0.576552	0.677021	0.711344
mouse_sample_39	Domain	mTAGs	1	0.926631	0.961919	1
mouse_sample_39	Domain	MAPseq	0.985509	0.985509	0.985509	0.985509
mouse_sample_39	Family	mTAGs	0.995411	0.790328	0.881093	0.943601
mouse_sample_39	Family	MAPseq	0.806135	0.398137	0.533023	0.609628
mouse_sample_39	Genus	mTAGs	0.980428	0.7052	0.820345	0.875547
mouse_sample_39	Genus	MAPseq	0.840924	0.322314	0.466012	0.533538
mouse_sample_39	Order	mTAGs	0.996801	0.825605	0.903162	0.953869
mouse_sample_39	Order	MAPseq	0.79271	0.554676	0.652667	0.691612
mouse_sample_39	OTU	mTAGs	0.519285	0.153859	0.237383	0.566817
mouse_sample_39	Phylum	mTAGs	0.999431	0.87264	0.931742	0.986404
mouse_sample_39	Phylum	MAPseq	0.824684	0.583828	0.683663	0.729072
mouse_sample_39	Species (NCBI)	mTAGs	0.809524	0.0197085	0.0384802	0.822677
mouse_sample_39	Species (NCBI)	MAPseq	0.834506	0.16574	0.276554	0.321712
mouse_sample_4	Class	mTAGs	0.999208	0.84783	0.917316	0.964631
mouse_sample_4	Class	MAPseq	0.871559	0.597567	0.709013	0.83333
mouse_sample_4	Domain	mTAGs	1	0.923963	0.960479	0.995567
mouse_sample_4	Domain	MAPseq	0.989187	0.989187	0.989187	0.989187
mouse_sample_4	Family	mTAGs	0.99454	0.769393	0.867598	0.933448
mouse_sample_4	Family	MAPseq	0.919077	0.481433	0.631875	0.789185
mouse_sample_4	Genus	mTAGs	0.984161	0.715822	0.828813	0.903511
mouse_sample_4	Genus	MAPseq	0.961314	0.434327	0.598327	0.785969
mouse_sample_4	Order	mTAGs	0.998029	0.826325	0.904097	0.952724
mouse_sample_4	Order	MAPseq	0.834564	0.567851	0.675846	0.832059
mouse_sample_4	OTU	mTAGs	0.755792	0.306932	0.43657	0.593982
mouse_sample_4	Phylum	mTAGs	0.999671	0.874232	0.932753	0.974514
mouse_sample_4	Phylum	MAPseq	0.896897	0.622495	0.734918	0.887636
mouse_sample_4	Species (NCBI)	mTAGs	0.954327	0.0762289	0.141181	0.858485
mouse_sample_4	Species (NCBI)	MAPseq	0.905069	0.137126	0.238167	0.437153
mouse_sample_40	Class	mTAGs	0.999053	0.891247	0.942076	0.981759
mouse_sample_40	Class	MAPseq	0.909197	0.678701	0.777219	0.776245
mouse_sample_40	Domain	mTAGs	1	0.935593	0.966725	0.999865
mouse_sample_40	Domain	MAPseq	0.987738	0.987738	0.987738	0.987738
mouse_sample_40	Family	mTAGs	0.996021	0.819343	0.899085	0.939884
mouse_sample_40	Family	MAPseq	0.856091	0.489996	0.62326	0.696674
mouse_sample_40	Genus	mTAGs	0.988691	0.77542	0.869164	0.912696
mouse_sample_40	Genus	MAPseq	0.915591	0.446094	0.599903	0.677266
mouse_sample_40	Order	mTAGs	0.997941	0.87013	0.929663	0.964317
mouse_sample_40	Order	MAPseq	0.890685	0.662589	0.759889	0.756691
mouse_sample_40	OTU	mTAGs	0.505097	0.151726	0.233355	0.639747
mouse_sample_40	Phylum	mTAGs	0.999412	0.897688	0.945823	0.98715
mouse_sample_40	Phylum	MAPseq	0.921478	0.693177	0.791187	0.784582
mouse_sample_40	Species (NCBI)	mTAGs	0.680272	0.0105585	0.0207943	0.769985
mouse_sample_40	Species (NCBI)	MAPseq	0.896166	0.214555	0.346219	0.444379
mouse_sample_41	Class	mTAGs	0.998852	0.860689	0.924638	0.988512
mouse_sample_41	Class	MAPseq	0.860502	0.582324	0.694596	0.854979
mouse_sample_41	Domain	mTAGs	1	0.931828	0.964711	1
mouse_sample_41	Domain	MAPseq	0.993983	0.993983	0.993983	0.993983
mouse_sample_41	Family	mTAGs	0.993929	0.750877	0.855474	0.960028
mouse_sample_41	Family	MAPseq	0.886376	0.454331	0.600739	0.838989
mouse_sample_41	Genus	mTAGs	0.98845	0.715802	0.830317	0.955363
mouse_sample_41	Genus	MAPseq	0.929622	0.406406	0.565563	0.848468
mouse_sample_41	Order	mTAGs	0.997342	0.843511	0.913999	0.983166
mouse_sample_41	Order	MAPseq	0.821426	0.551106	0.659646	0.815974
mouse_sample_41	OTU	mTAGs	0.585554	0.21144	0.310691	0.528493
mouse_sample_41	Phylum	mTAGs	0.999695	0.885241	0.938994	0.99375
mouse_sample_41	Phylum	MAPseq	0.897906	0.617643	0.73186	0.882393
mouse_sample_41	Species (NCBI)	mTAGs	0.986755	0.0134005	0.0264419	0.616197
mouse_sample_41	Species (NCBI)	MAPseq	0.862916	0.0734769	0.135423	0.235057
mouse_sample_42	Class	mTAGs	0.999536	0.897036	0.945516	0.980853
mouse_sample_42	Class	MAPseq	0.924704	0.698528	0.795858	0.785776
mouse_sample_42	Domain	mTAGs	1	0.934789	0.966296	0.999539
mouse_sample_42	Domain	MAPseq	0.984665	0.984665	0.984665	0.984665
mouse_sample_42	Family	mTAGs	0.997527	0.839002	0.911422	0.941403
mouse_sample_42	Family	MAPseq	0.876023	0.512965	0.647046	0.705787
mouse_sample_42	Genus	mTAGs	0.988829	0.782527	0.873665	0.898081
mouse_sample_42	Genus	MAPseq	0.925264	0.489621	0.640375	0.684888
mouse_sample_42	Order	mTAGs	0.998099	0.873739	0.931788	0.960718
mouse_sample_42	Order	MAPseq	0.904348	0.679828	0.776178	0.763948
mouse_sample_42	OTU	mTAGs	0.523792	0.151118	0.234563	0.691791
mouse_sample_42	Phylum	mTAGs	0.999654	0.9013	0.947933	0.984558
mouse_sample_42	Phylum	MAPseq	0.935291	0.71044	0.807505	0.790978
mouse_sample_42	Species (NCBI)	mTAGs	0.654206	0.0145606	0.0284871	0.770488
mouse_sample_42	Species (NCBI)	MAPseq	0.929146	0.261069	0.407609	0.530391
mouse_sample_43	Class	mTAGs	1	0.900651	0.947729	0.962191
mouse_sample_43	Class	MAPseq	0.910354	0.650899	0.759067	0.846135
mouse_sample_43	Domain	mTAGs	1	0.934904	0.966357	0.981029
mouse_sample_43	Domain	MAPseq	0.986555	0.986555	0.986555	0.986555
mouse_sample_43	Family	mTAGs	0.995345	0.82858	0.904339	0.912353
mouse_sample_43	Family	MAPseq	0.90474	0.457303	0.607529	0.748586
mouse_sample_43	Genus	mTAGs	0.986407	0.753565	0.854406	0.847314
mouse_sample_43	Genus	MAPseq	0.939634	0.37507	0.536133	0.674767
mouse_sample_43	Order	mTAGs	0.997863	0.868568	0.928737	0.929181
mouse_sample_43	Order	MAPseq	0.900119	0.641658	0.749225	0.842756
mouse_sample_43	OTU	mTAGs	0.542494	0.16522	0.253297	0.591612
mouse_sample_43	Phylum	mTAGs	1	0.907626	0.951576	0.967563
mouse_sample_43	Phylum	MAPseq	0.919191	0.661466	0.769317	0.85728
mouse_sample_43	Species (NCBI)	mTAGs	0.759162	0.0224737	0.043655	0.516376
mouse_sample_43	Species (NCBI)	MAPseq	0.864445	0.174879	0.290907	0.452336
mouse_sample_44	Class	mTAGs	0.99906	0.889354	0.94102	0.966913
mouse_sample_44	Class	MAPseq	0.908627	0.649996	0.757854	0.860032
mouse_sample_44	Domain	mTAGs	1	0.929538	0.963483	0.981599
mouse_sample_44	Domain	MAPseq	0.984978	0.984978	0.984978	0.984978
mouse_sample_44	Family	mTAGs	0.995167	0.804521	0.889746	0.913824
mouse_sample_44	Family	MAPseq	0.897765	0.449125	0.598726	0.750938
mouse_sample_44	Genus	mTAGs	0.980529	0.723734	0.832785	0.841043
mouse_sample_44	Genus	MAPseq	0.934017	0.36241	0.5222	0.66987
mouse_sample_44	Order	mTAGs	0.996558	0.848333	0.916491	0.928607
mouse_sample_44	Order	MAPseq	0.894184	0.637391	0.74426	0.852018
mouse_sample_44	OTU	mTAGs	0.506837	0.160318	0.243587	0.556491
mouse_sample_44	Phylum	mTAGs	0.999689	0.896889	0.945503	0.972501
mouse_sample_44	Phylum	MAPseq	0.917313	0.659408	0.767268	0.871552
mouse_sample_44	Species (NCBI)	mTAGs	0.710744	0.0239989	0.04643	0.504267
mouse_sample_44	Species (NCBI)	MAPseq	0.821708	0.159614	0.267305	0.424646
mouse_sample_45	Class	mTAGs	0.999076	0.851181	0.919218	0.979513
mouse_sample_45	Class	MAPseq	0.831038	0.516144	0.636789	0.73853
mouse_sample_45	Domain	mTAGs	1	0.916535	0.95645	1
mouse_sample_45	Domain	MAPseq	0.990719	0.990719	0.990719	0.990719
mouse_sample_45	Family	mTAGs	0.98836	0.735433	0.843341	0.930428
mouse_sample_45	Family	MAPseq	0.590199	0.259032	0.360044	0.322287
mouse_sample_45	Genus	mTAGs	0.971779	0.623622	0.759712	0.801734
mouse_sample_45	Genus	MAPseq	0.666748	0.164414	0.263782	0.263891
mouse_sample_45	Order	mTAGs	0.992056	0.786614	0.87747	0.936812
mouse_sample_45	Order	MAPseq	0.826049	0.511921	0.632109	0.738442
mouse_sample_45	OTU	mTAGs	0.533898	0.198425	0.289323	0.446766
mouse_sample_45	Phylum	mTAGs	1	0.865354	0.927818	0.988358
mouse_sample_45	Phylum	MAPseq	0.832143	0.519878	0.63995	0.74993
mouse_sample_45	Species (NCBI)	mTAGs	0.792453	0.0330709	0.0634921	0.66968
mouse_sample_45	Species (NCBI)	MAPseq	0.578961	0.0800627	0.140672	0.175091
mouse_sample_46	Class	mTAGs	0.999662	0.900061	0.94725	0.975875
mouse_sample_46	Class	MAPseq	0.894496	0.616716	0.730076	0.884465
mouse_sample_46	Domain	mTAGs	1	0.931396	0.96448	0.98852
mouse_sample_46	Domain	MAPseq	0.974666	0.974666	0.974666	0.974666
mouse_sample_46	Family	mTAGs	0.996484	0.862336	0.92457	0.952729
mouse_sample_46	Family	MAPseq	0.891729	0.46964	0.615251	0.828786
mouse_sample_46	Genus	mTAGs	0.992094	0.820809	0.89836	0.922307
mouse_sample_46	Genus	MAPseq	0.930214	0.407991	0.567206	0.795863
mouse_sample_46	Order	mTAGs	0.997949	0.888196	0.939879	0.965073
mouse_sample_46	Order	MAPseq	0.894922	0.615956	0.729685	0.884924
mouse_sample_46	OTU	mTAGs	0.798192	0.335716	0.472642	0.647622
mouse_sample_46	Phylum	mTAGs	0.999663	0.902495	0.948597	0.977821
mouse_sample_46	Phylum	MAPseq	0.911734	0.631747	0.746346	0.899866
mouse_sample_46	Species (NCBI)	mTAGs	0.965517	0.247034	0.393411	0.933381
mouse_sample_46	Species (NCBI)	MAPseq	0.921801	0.24663	0.389143	0.655123
mouse_sample_47	Class	mTAGs	0.998996	0.864771	0.92705	0.950795
mouse_sample_47	Class	MAPseq	0.871921	0.600619	0.711277	0.785994
mouse_sample_47	Domain	mTAGs	1	0.91854	0.95754	0.968535
mouse_sample_47	Domain	MAPseq	0.975747	0.975747	0.975747	0.975747
mouse_sample_47	Family	mTAGs	0.995658	0.768782	0.867634	0.933255
mouse_sample_47	Family	MAPseq	0.813898	0.41384	0.54869	0.683801
mouse_sample_47	Genus	mTAGs	0.990793	0.735006	0.843944	0.888661
mouse_sample_47	Genus	MAPseq	0.838689	0.316584	0.459658	0.567154
mouse_sample_47	Order	mTAGs	0.997503	0.843164	0.913863	0.934793
mouse_sample_47	Order	MAPseq	0.863883	0.591621	0.702287	0.775278
mouse_sample_47	OTU	mTAGs	0.618625	0.207873	0.311181	0.473873
mouse_sample_47	Phylum	mTAGs	0.999429	0.869862	0.930155	0.957431
mouse_sample_47	Phylum	MAPseq	0.882514	0.613272	0.723661	0.804292
mouse_sample_47	Species (NCBI)	mTAGs	0.8	0.0278157	0.0537622	0.569579
mouse_sample_47	Species (NCBI)	MAPseq	0.847057	0.161209	0.270868	0.404632
mouse_sample_48	Class	mTAGs	1	0.891875	0.942847	0.982932
mouse_sample_48	Class	MAPseq	0.914153	0.679851	0.779782	0.809955
mouse_sample_48	Domain	mTAGs	1	0.931057	0.964298	0.999786
mouse_sample_48	Domain	MAPseq	0.983679	0.983679	0.983679	0.983679
mouse_sample_48	Family	mTAGs	0.997431	0.831281	0.906808	0.946023
mouse_sample_48	Family	MAPseq	0.859517	0.451638	0.592135	0.694863
mouse_sample_48	Genus	mTAGs	0.988836	0.77754	0.87055	0.912048
mouse_sample_48	Genus	MAPseq	0.924602	0.405527	0.563781	0.634484
mouse_sample_48	Order	mTAGs	0.99877	0.869286	0.92954	0.96275
mouse_sample_48	Order	MAPseq	0.908483	0.673359	0.773447	0.80407
mouse_sample_48	OTU	mTAGs	0.552387	0.178353	0.269645	0.607357
mouse_sample_48	Phylum	mTAGs	1	0.89605	0.945175	0.988107
mouse_sample_48	Phylum	MAPseq	0.924228	0.690717	0.79059	0.814842
mouse_sample_48	Species (NCBI)	mTAGs	0.806691	0.0232309	0.0451613	0.665151
mouse_sample_48	Species (NCBI)	MAPseq	0.895643	0.213128	0.344321	0.47941
mouse_sample_49	Class	mTAGs	0.999749	0.856821	0.922783	0.994582
mouse_sample_49	Class	MAPseq	0.881583	0.632409	0.736491	0.725127
mouse_sample_49	Domain	mTAGs	1	0.924919	0.960995	1
mouse_sample_49	Domain	MAPseq	0.98292	0.98292	0.98292	0.98292
mouse_sample_49	Family	mTAGs	0.983672	0.744146	0.847306	0.97033
mouse_sample_49	Family	MAPseq	0.77426	0.383326	0.512781	0.641279
mouse_sample_49	Genus	mTAGs	0.972701	0.68507	0.803933	0.9356
mouse_sample_49	Genus	MAPseq	0.794779	0.3145	0.450667	0.582512
mouse_sample_49	Order	mTAGs	0.996148	0.833405	0.907538	0.981433
mouse_sample_49	Order	MAPseq	0.862062	0.613516	0.716857	0.718486
mouse_sample_49	OTU	mTAGs	0.609696	0.18507	0.283949	0.712677
mouse_sample_49	Phylum	mTAGs	0.99975	0.86015	0.924711	0.991709
mouse_sample_49	Phylum	MAPseq	0.901275	0.6545	0.758316	0.734539
mouse_sample_49	Species (NCBI)	mTAGs	0.719101	0.00687433	0.0136185	0.561514
mouse_sample_49	Species (NCBI)	MAPseq	0.432883	0.0543953	0.0966462	0.386952
mouse_sample_5	Class	mTAGs	0.999778	0.8999	0.947213	0.984718
mouse_sample_5	Class	MAPseq	0.823672	0.581307	0.681585	0.674907
mouse_sample_5	Domain	mTAGs	1	0.930531	0.964015	0.9997
mouse_sample_5	Domain	MAPseq	0.984995	0.984995	0.984995	0.984995
mouse_sample_5	Family	mTAGs	0.997634	0.844244	0.914552	0.944114
mouse_sample_5	Family	MAPseq	0.860482	0.456549	0.596572	0.542596
mouse_sample_5	Genus	mTAGs	0.993338	0.806006	0.88992	0.914566
mouse_sample_5	Genus	MAPseq	0.877314	0.3673	0.517811	0.461895
mouse_sample_5	Order	mTAGs	0.998863	0.879479	0.935377	0.964919
mouse_sample_5	Order	MAPseq	0.804941	0.565285	0.664155	0.662664
mouse_sample_5	OTU	mTAGs	0.583492	0.183984	0.279756	0.63561
mouse_sample_5	Phylum	mTAGs	0.999779	0.903904	0.949427	0.987809
mouse_sample_5	Phylum	MAPseq	0.829365	0.588968	0.688794	0.703165
mouse_sample_5	Species (NCBI)	mTAGs	0.832215	0.0248248	0.0482115	0.558163
mouse_sample_5	Species (NCBI)	MAPseq	0.887209	0.208429	0.337557	0.352299
mouse_sample_50	Class	mTAGs	0.998881	0.879051	0.935142	0.993502
mouse_sample_50	Class	MAPseq	0.906524	0.678402	0.776046	0.832483
mouse_sample_50	Domain	mTAGs	1	0.95095	0.974859	0.999902
mouse_sample_50	Domain	MAPseq	0.98034	0.98034	0.98034	0.98034
mouse_sample_50	Family	mTAGs	0.997421	0.800059	0.887905	0.949589
mouse_sample_50	Family	MAPseq	0.757332	0.457295	0.570256	0.590287
mouse_sample_50	Genus	mTAGs	0.996611	0.782035	0.87638	0.943452
mouse_sample_50	Genus	MAPseq	0.87194	0.401552	0.549872	0.572771
mouse_sample_50	Order	mTAGs	0.998879	0.877672	0.934361	0.99185
mouse_sample_50	Order	MAPseq	0.901834	0.673289	0.770981	0.827946
mouse_sample_50	OTU	mTAGs	0.506604	0.158672	0.241656	0.3499
mouse_sample_50	Phylum	mTAGs	0.999106	0.880429	0.936021	0.994986
mouse_sample_50	Phylum	MAPseq	0.911145	0.684244	0.781559	0.833819
mouse_sample_50	Species (NCBI)	mTAGs	0.966851	0.120654	0.214536	0.948145
mouse_sample_50	Species (NCBI)	MAPseq	0.913865	0.225649	0.361931	0.605843
mouse_sample_51	Class	mTAGs	0.999455	0.876413	0.933899	0.980804
mouse_sample_51	Class	MAPseq	0.871523	0.612034	0.719085	0.759193
mouse_sample_51	Domain	mTAGs	1	0.92467	0.960861	1
mouse_sample_51	Domain	MAPseq	0.978168	0.978168	0.978168	0.978168
mouse_sample_51	Family	mTAGs	0.995695	0.81032	0.893494	0.943096
mouse_sample_51	Family	MAPseq	0.832151	0.400076	0.540361	0.642704
mouse_sample_51	Genus	mTAGs	0.987659	0.752031	0.853888	0.894243
mouse_sample_51	Genus	MAPseq	0.848911	0.324217	0.469227	0.528361
mouse_sample_51	Order	mTAGs	0.997563	0.847587	0.91648	0.959736
mouse_sample_51	Order	MAPseq	0.840286	0.587631	0.691606	0.72683
mouse_sample_51	OTU	mTAGs	0.617321	0.195254	0.296673	0.555517
mouse_sample_51	Phylum	mTAGs	0.999458	0.880873	0.936426	0.985889
mouse_sample_51	Phylum	MAPseq	0.87448	0.618831	0.724773	0.766498
mouse_sample_51	Species (NCBI)	mTAGs	0.89899	0.0425227	0.0812044	0.55588
mouse_sample_51	Species (NCBI)	MAPseq	0.828238	0.179943	0.295652	0.350639
mouse_sample_52	Class	mTAGs	0.998943	0.857272	0.922701	0.985507
mouse_sample_52	Class	MAPseq	0.654796	0.487377	0.558817	0.541366
mouse_sample_52	Domain	mTAGs	1	0.936801	0.967369	0.997113
mouse_sample_52	Domain	MAPseq	0.979129	0.979129	0.979129	0.979129
mouse_sample_52	Family	mTAGs	0.991124	0.742818	0.849192	0.967575
mouse_sample_52	Family	MAPseq	0.609889	0.353172	0.447315	0.475246
mouse_sample_52	Genus	mTAGs	0.987675	0.714847	0.829401	0.943008
mouse_sample_52	Genus	MAPseq	0.569915	0.225166	0.322798	0.295369
mouse_sample_52	Order	mTAGs	0.997689	0.848503	0.917068	0.976691
mouse_sample_52	Order	MAPseq	0.651108	0.481439	0.553564	0.542235
mouse_sample_52	OTU	mTAGs	0.364918	0.0978228	0.154286	0.361506
mouse_sample_52	Phylum	mTAGs	0.998951	0.864227	0.926719	0.992378
mouse_sample_52	Phylum	MAPseq	0.661622	0.495285	0.566496	0.554944
mouse_sample_52	Species (NCBI)	mTAGs	0.767857	0.00650136	0.0128936	0.896346
mouse_sample_52	Species (NCBI)	MAPseq	0.690314	0.113382	0.194774	0.247413
mouse_sample_53	Class	mTAGs	0.998658	0.859784	0.924032	0.976451
mouse_sample_53	Class	MAPseq	0.86983	0.587349	0.701209	0.711605
mouse_sample_53	Domain	mTAGs	1	0.918721	0.957639	0.998878
mouse_sample_53	Domain	MAPseq	0.990808	0.990808	0.990808	0.990808
mouse_sample_53	Family	mTAGs	0.991479	0.761941	0.861686	0.926973
mouse_sample_53	Family	MAPseq	0.778048	0.392823	0.522065	0.654225
mouse_sample_53	Genus	mTAGs	0.98464	0.716102	0.82917	0.890967
mouse_sample_53	Genus	MAPseq	0.789826	0.331071	0.46657	0.57476
mouse_sample_53	Order	mTAGs	0.996337	0.838213	0.91046	0.958117
mouse_sample_53	Order	MAPseq	0.863821	0.582021	0.695459	0.707384
mouse_sample_53	OTU	mTAGs	0.410417	0.151772	0.221597	0.5811
mouse_sample_53	Phylum	mTAGs	0.999117	0.871726	0.931084	0.984663
mouse_sample_53	Phylum	MAPseq	0.888459	0.604035	0.719145	0.72482
mouse_sample_53	Species (NCBI)	mTAGs	0.892308	0.0223421	0.0435926	0.657821
mouse_sample_53	Species (NCBI)	MAPseq	0.803227	0.177696	0.291012	0.441546
mouse_sample_54	Class	mTAGs	0.998057	0.85434	0.920624	0.97973
mouse_sample_54	Class	MAPseq	0.873556	0.598958	0.710653	0.773507
mouse_sample_54	Domain	mTAGs	1	0.92717	0.962209	1
mouse_sample_54	Domain	MAPseq	0.990739	0.990739	0.990739	0.990739
mouse_sample_54	Family	mTAGs	0.991427	0.769205	0.866292	0.937131
mouse_sample_54	Family	MAPseq	0.834096	0.434544	0.571402	0.69051
mouse_sample_54	Genus	mTAGs	0.983885	0.730961	0.838771	0.908577
mouse_sample_54	Genus	MAPseq	0.884278	0.376324	0.527962	0.677825
mouse_sample_54	Order	mTAGs	0.994447	0.833721	0.907019	0.964895
mouse_sample_54	Order	MAPseq	0.861542	0.588222	0.699118	0.771495
mouse_sample_54	OTU	mTAGs	0.449468	0.168607	0.245224	0.582889
mouse_sample_54	Phylum	mTAGs	0.999622	0.879282	0.935598	0.993133
mouse_sample_54	Phylum	MAPseq	0.882856	0.610208	0.721638	0.789894
mouse_sample_54	Species (NCBI)	mTAGs	0.9375	0.0249418	0.0485909	0.642114
mouse_sample_54	Species (NCBI)	MAPseq	0.859941	0.17435	0.28992	0.477419
mouse_sample_55	Class	mTAGs	1	0.854305	0.921429	0.974724
mouse_sample_55	Class	MAPseq	0.811734	0.495191	0.615128	0.696649
mouse_sample_55	Domain	mTAGs	1	0.915799	0.956049	0.999527
mouse_sample_55	Domain	MAPseq	0.992497	0.992497	0.992497	0.992497
mouse_sample_55	Family	mTAGs	1	0.783349	0.878515	0.913037
mouse_sample_55	Family	MAPseq	0.587089	0.260894	0.361252	0.306433
mouse_sample_55	Genus	mTAGs	0.981258	0.693472	0.812639	0.826121
mouse_sample_55	Genus	MAPseq	0.743864	0.190776	0.303671	0.261274
mouse_sample_55	Order	mTAGs	1	0.817408	0.899531	0.941309
mouse_sample_55	Order	MAPseq	0.812637	0.49496	0.615209	0.697147
mouse_sample_55	OTU	mTAGs	0.528169	0.212867	0.303439	0.443043
mouse_sample_55	Phylum	mTAGs	1	0.870388	0.930703	0.983567
mouse_sample_55	Phylum	MAPseq	0.822172	0.504169	0.625048	0.724954
mouse_sample_55	Species (NCBI)	mTAGs	0.964286	0.051088	0.097035	0.574936
mouse_sample_55	Species (NCBI)	MAPseq	0.676477	0.0922701	0.16239	0.18457
mouse_sample_56	Class	mTAGs	1	0.856034	0.922434	0.979645
mouse_sample_56	Class	MAPseq	0.809585	0.496775	0.615729	0.713812
mouse_sample_56	Domain	mTAGs	1	0.909483	0.952596	1
mouse_sample_56	Domain	MAPseq	0.991901	0.991901	0.991901	0.991901
mouse_sample_56	Family	mTAGs	0.994536	0.784483	0.877108	0.928404
mouse_sample_56	Family	MAPseq	0.592706	0.261832	0.363213	0.306821
mouse_sample_56	Genus	mTAGs	0.969773	0.663793	0.788127	0.786773
mouse_sample_56	Genus	MAPseq	0.730552	0.184379	0.294446	0.266648
mouse_sample_56	Order	mTAGs	0.996829	0.812931	0.895537	0.949488
mouse_sample_56	Order	MAPseq	0.80882	0.495316	0.614386	0.713703
mouse_sample_56	OTU	mTAGs	0.531568	0.225	0.316172	0.451067
mouse_sample_56	Phylum	mTAGs	1	0.863793	0.92692	0.982618
mouse_sample_56	Phylum	MAPseq	0.813491	0.502313	0.621106	0.727964
mouse_sample_56	Species (NCBI)	mTAGs	0.793103	0.0198276	0.038688	0.671113
mouse_sample_56	Species (NCBI)	MAPseq	0.62349	0.0886015	0.155155	0.17336
mouse_sample_57	Class	mTAGs	0.999626	0.911037	0.953278	0.987665
mouse_sample_57	Class	MAPseq	0.911929	0.695716	0.789284	0.910315
mouse_sample_57	Domain	mTAGs	1	0.940038	0.969092	0.998438
mouse_sample_57	Domain	MAPseq	0.983641	0.983641	0.983641	0.983641
mouse_sample_57	Family	mTAGs	0.997557	0.835722	0.909496	0.933053
mouse_sample_57	Family	MAPseq	0.89329	0.534976	0.669187	0.817527
mouse_sample_57	Genus	mTAGs	0.994967	0.809365	0.89262	0.920689
mouse_sample_57	Genus	MAPseq	0.941164	0.482215	0.637698	0.79975
mouse_sample_57	Order	mTAGs	0.999527	0.901825	0.948166	0.979126
mouse_sample_57	Order	MAPseq	0.903294	0.686797	0.780307	0.901943
mouse_sample_57	OTU	mTAGs	0.487288	0.137325	0.214267	0.703579
mouse_sample_57	Phylum	mTAGs	0.999721	0.91624	0.956162	0.992208
mouse_sample_57	Phylum	MAPseq	0.939986	0.723023	0.817352	0.936614
mouse_sample_57	Species (NCBI)	mTAGs	0.647059	0.00562948	0.0111618	0.598767
mouse_sample_57	Species (NCBI)	MAPseq	0.895489	0.226159	0.361117	0.582872
mouse_sample_58	Class	mTAGs	0.99923	0.909417	0.952211	0.985445
mouse_sample_58	Class	MAPseq	0.906724	0.686218	0.781209	0.903721
mouse_sample_58	Domain	mTAGs	1	0.94113	0.969672	0.996923
mouse_sample_58	Domain	MAPseq	0.984007	0.984007	0.984007	0.984007
mouse_sample_58	Family	mTAGs	0.996163	0.841437	0.912286	0.930563
mouse_sample_58	Family	MAPseq	0.897161	0.532647	0.66844	0.802907
mouse_sample_58	Genus	mTAGs	0.993057	0.814455	0.894932	0.917176
mouse_sample_58	Genus	MAPseq	0.947612	0.47916	0.636483	0.779392
mouse_sample_58	Order	mTAGs	0.998345	0.898467	0.945776	0.972736
mouse_sample_58	Order	MAPseq	0.895906	0.674834	0.769813	0.895255
mouse_sample_58	OTU	mTAGs	0.49125	0.140166	0.218103	0.676883
mouse_sample_58	Phylum	mTAGs	0.999808	0.914586	0.9553	0.990138
mouse_sample_58	Phylum	MAPseq	0.931179	0.709649	0.80546	0.93078
mouse_sample_58	Species (NCBI)	mTAGs	0.673367	0.0117389	0.0230756	0.438604
mouse_sample_58	Species (NCBI)	MAPseq	0.905117	0.233678	0.371456	0.572892
mouse_sample_59	Class	mTAGs	0.999687	0.912596	0.954159	0.98424
mouse_sample_59	Class	MAPseq	0.920476	0.693036	0.790726	0.911431
mouse_sample_59	Domain	mTAGs	1	0.937732	0.967866	0.994731
mouse_sample_59	Domain	MAPseq	0.983722	0.983722	0.983722	0.983722
mouse_sample_59	Family	mTAGs	0.998117	0.85785	0.922683	0.936757
mouse_sample_59	Family	MAPseq	0.906715	0.535791	0.673564	0.846496
mouse_sample_59	Genus	mTAGs	0.995879	0.828335	0.904413	0.923081
mouse_sample_59	Genus	MAPseq	0.944847	0.480256	0.636822	0.825603
mouse_sample_59	Order	mTAGs	0.999579	0.904789	0.949825	0.971343
mouse_sample_59	Order	MAPseq	0.907753	0.681231	0.778346	0.901635
mouse_sample_59	OTU	mTAGs	0.545511	0.166048	0.254599	0.661816
mouse_sample_59	Phylum	mTAGs	0.999792	0.917262	0.956751	0.988338
mouse_sample_59	Phylum	MAPseq	0.938329	0.711569	0.809366	0.937215
mouse_sample_59	Species (NCBI)	mTAGs	0.783439	0.0117109	0.0230769	0.294138
mouse_sample_59	Species (NCBI)	MAPseq	0.925864	0.245111	0.387607	0.614547
mouse_sample_6	Class	mTAGs	0.999847	0.907654	0.951523	0.984268
mouse_sample_6	Class	MAPseq	0.903372	0.681253	0.776745	0.736184
mouse_sample_6	Domain	mTAGs	1	0.936772	0.967354	0.999247
mouse_sample_6	Domain	MAPseq	0.987624	0.987624	0.987624	0.987624
mouse_sample_6	Family	mTAGs	0.99728	0.864115	0.925934	0.950183
mouse_sample_6	Family	MAPseq	0.882688	0.521621	0.655737	0.657233
mouse_sample_6	Genus	mTAGs	0.992444	0.83777	0.908571	0.930585
mouse_sample_6	Genus	MAPseq	0.923166	0.472242	0.624847	0.60224
mouse_sample_6	Order	mTAGs	0.999074	0.897255	0.945431	0.973241
mouse_sample_6	Order	MAPseq	0.89374	0.671815	0.767048	0.729189
mouse_sample_6	OTU	mTAGs	0.555906	0.170965	0.261506	0.720165
mouse_sample_6	Phylum	mTAGs	1	0.911259	0.953569	0.987519
mouse_sample_6	Phylum	MAPseq	0.905533	0.686834	0.781165	0.750245
mouse_sample_6	Species (NCBI)	mTAGs	0.669903	0.00956739	0.0188653	0.586848
mouse_sample_6	Species (NCBI)	MAPseq	0.923274	0.2597	0.405375	0.478637
mouse_sample_60	Class	mTAGs	0.999702	0.912941	0.954354	0.984748
mouse_sample_60	Class	MAPseq	0.919177	0.697023	0.792832	0.914625
mouse_sample_60	Domain	mTAGs	1	0.936519	0.967219	0.993732
mouse_sample_60	Domain	MAPseq	0.983078	0.983078	0.983078	0.983078
mouse_sample_60	Family	mTAGs	0.996941	0.857169	0.921787	0.934455
mouse_sample_60	Family	MAPseq	0.905593	0.533583	0.671507	0.825361
mouse_sample_60	Genus	mTAGs	0.992585	0.825519	0.901376	0.921158
mouse_sample_60	Genus	MAPseq	0.940327	0.478411	0.634173	0.802691
mouse_sample_60	Order	mTAGs	0.998997	0.903691	0.948957	0.9684
mouse_sample_60	Order	MAPseq	0.90913	0.687423	0.782882	0.907719
mouse_sample_60	OTU	mTAGs	0.528407	0.162782	0.248891	0.66759
mouse_sample_60	Phylum	mTAGs	0.999703	0.916387	0.956234	0.987922
mouse_sample_60	Phylum	MAPseq	0.941258	0.718748	0.815091	0.940489
mouse_sample_60	Species (NCBI)	mTAGs	0.79717	0.015326	0.0300738	0.313429
mouse_sample_60	Species (NCBI)	MAPseq	0.911316	0.248288	0.390252	0.608744
mouse_sample_61	Class	mTAGs	0.999283	0.894979	0.944259	0.964522
mouse_sample_61	Class	MAPseq	0.913108	0.657857	0.764746	0.903181
mouse_sample_61	Domain	mTAGs	1	0.931378	0.96447	0.983475
mouse_sample_61	Domain	MAPseq	0.984477	0.984477	0.984477	0.984477
mouse_sample_61	Family	mTAGs	0.994286	0.81972	0.898603	0.911314
mouse_sample_61	Family	MAPseq	0.904725	0.468813	0.617597	0.784012
mouse_sample_61	Genus	mTAGs	0.985234	0.750027	0.85169	0.861661
mouse_sample_61	Genus	MAPseq	0.940481	0.409045	0.570124	0.726871
mouse_sample_61	Order	mTAGs	0.996047	0.863184	0.924868	0.930985
mouse_sample_61	Order	MAPseq	0.898766	0.645322	0.751244	0.89379
mouse_sample_61	OTU	mTAGs	0.543284	0.175356	0.265134	0.57922
mouse_sample_61	Phylum	mTAGs	0.999406	0.900867	0.947582	0.968928
mouse_sample_61	Phylum	MAPseq	0.924028	0.669946	0.776736	0.917902
mouse_sample_61	Species (NCBI)	mTAGs	0.770677	0.0219463	0.0426772	0.485035
mouse_sample_61	Species (NCBI)	MAPseq	0.857255	0.183633	0.302473	0.46591
mouse_sample_62	Class	mTAGs	0.999346	0.871523	0.931068	0.897476
mouse_sample_62	Class	MAPseq	0.863954	0.565221	0.683366	0.825764
mouse_sample_62	Domain	mTAGs	1	0.925673	0.961402	0.918582
mouse_sample_62	Domain	MAPseq	0.985762	0.985762	0.985762	0.985762
mouse_sample_62	Family	mTAGs	0.994579	0.773826	0.870424	0.845281
mouse_sample_62	Family	MAPseq	0.895343	0.436191	0.586603	0.789574
mouse_sample_62	Genus	mTAGs	0.986937	0.732102	0.840631	0.823162
mouse_sample_62	Genus	MAPseq	0.923883	0.360491	0.518621	0.784435
mouse_sample_62	Order	mTAGs	0.998671	0.856817	0.922322	0.889543
mouse_sample_62	Order	MAPseq	0.832124	0.539595	0.654667	0.793679
mouse_sample_62	OTU	mTAGs	0.60058	0.188896	0.287399	0.56605
mouse_sample_62	Phylum	mTAGs	0.999744	0.890675	0.942063	0.90769
mouse_sample_62	Phylum	MAPseq	0.879729	0.58292	0.701209	0.855579
mouse_sample_62	Species (NCBI)	mTAGs	0.666667	0.00547196	0.0108548	0.588726
mouse_sample_62	Species (NCBI)	MAPseq	0.775582	0.0751423	0.13701	0.226681
mouse_sample_63	Class	mTAGs	1	0.886354	0.939753	0.917389
mouse_sample_63	Class	MAPseq	0.864058	0.580593	0.694515	0.841368
mouse_sample_63	Domain	mTAGs	1	0.9276	0.96244	0.939971
mouse_sample_63	Domain	MAPseq	0.98827	0.98827	0.98827	0.98827
mouse_sample_63	Family	mTAGs	0.996532	0.788065	0.880123	0.869436
mouse_sample_63	Family	MAPseq	0.922104	0.469887	0.622539	0.83019
mouse_sample_63	Genus	mTAGs	0.992001	0.761847	0.861823	0.855099
mouse_sample_63	Genus	MAPseq	0.950902	0.403321	0.566404	0.832475
mouse_sample_63	Order	mTAGs	1	0.875274	0.933489	0.91024
mouse_sample_63	Order	MAPseq	0.831085	0.554214	0.664981	0.806312
mouse_sample_63	OTU	mTAGs	0.587353	0.197674	0.295798	0.575141
mouse_sample_63	Phylum	mTAGs	1	0.900724	0.947769	0.923855
mouse_sample_63	Phylum	MAPseq	0.888225	0.605161	0.719866	0.862072
mouse_sample_63	Species (NCBI)	mTAGs	0.769231	0.00329092	0.0065538	0.556805
mouse_sample_63	Species (NCBI)	MAPseq	0.82683	0.0935911	0.168149	0.249644
mouse_sample_7	Class	mTAGs	0.996684	0.818553	0.898879	0.987121
mouse_sample_7	Class	MAPseq	0.852116	0.588068	0.695886	0.831776
mouse_sample_7	Domain	mTAGs	1	0.922723	0.959809	1
mouse_sample_7	Domain	MAPseq	0.99711	0.99711	0.99711	0.99711
mouse_sample_7	Family	mTAGs	0.990385	0.710043	0.827104	0.968688
mouse_sample_7	Family	MAPseq	0.900504	0.496256	0.639882	0.875794
mouse_sample_7	Genus	mTAGs	0.982486	0.677957	0.802296	0.962856
mouse_sample_7	Genus	MAPseq	0.942693	0.427082	0.587844	0.889825
mouse_sample_7	Order	mTAGs	0.995331	0.798298	0.885992	0.977596
mouse_sample_7	Order	MAPseq	0.807292	0.552147	0.655776	0.786427
mouse_sample_7	OTU	mTAGs	0.703327	0.23566	0.353031	0.489618
mouse_sample_7	Phylum	mTAGs	0.999114	0.86366	0.926462	0.99348
mouse_sample_7	Phylum	MAPseq	0.863674	0.605705	0.712045	0.843212
mouse_sample_7	Species (NCBI)	mTAGs	0.639344	0.00331915	0.00660401	0.813084
mouse_sample_7	Species (NCBI)	MAPseq	0.868527	0.096808	0.174199	0.335701
mouse_sample_8	Class	mTAGs	0.998698	0.858903	0.92354	0.984174
mouse_sample_8	Class	MAPseq	0.515566	0.379546	0.437221	0.451036
mouse_sample_8	Domain	mTAGs	1	0.93785	0.967928	0.996398
mouse_sample_8	Domain	MAPseq	0.977037	0.977037	0.977037	0.977037
mouse_sample_8	Family	mTAGs	0.992623	0.753359	0.856597	0.982165
mouse_sample_8	Family	MAPseq	0.513614	0.289052	0.369921	0.430207
mouse_sample_8	Genus	mTAGs	0.989185	0.716965	0.831359	0.941149
mouse_sample_8	Genus	MAPseq	0.359624	0.124655	0.185137	0.181734
mouse_sample_8	Order	mTAGs	0.997694	0.847704	0.916604	0.973804
mouse_sample_8	Order	MAPseq	0.517621	0.379187	0.437719	0.452173
mouse_sample_8	OTU	mTAGs	0.380424	0.105543	0.165242	0.330214
mouse_sample_8	Phylum	mTAGs	0.998703	0.861982	0.925319	0.987162
mouse_sample_8	Phylum	MAPseq	0.523326	0.387636	0.445376	0.461602
mouse_sample_8	Species (NCBI)	mTAGs	0.954545	0.0117581	0.0232301	0.881925
mouse_sample_8	Species (NCBI)	MAPseq	0.604275	0.0848494	0.148804	0.141153
mouse_sample_9	Class	mTAGs	0.998806	0.863121	0.92602	0.993635
mouse_sample_9	Class	MAPseq	0.539818	0.401818	0.460706	0.433334
mouse_sample_9	Domain	mTAGs	1	0.946663	0.972601	0.998699
mouse_sample_9	Domain	MAPseq	0.978629	0.978629	0.978629	0.978629
mouse_sample_9	Family	mTAGs	0.993926	0.747458	0.85325	0.979952
mouse_sample_9	Family	MAPseq	0.510838	0.298772	0.377031	0.376282
mouse_sample_9	Genus	mTAGs	0.991493	0.721232	0.835039	0.953668
mouse_sample_9	Genus	MAPseq	0.537406	0.22421	0.316411	0.285076
mouse_sample_9	Order	mTAGs	0.998267	0.848829	0.917503	0.979926
mouse_sample_9	Order	MAPseq	0.534409	0.395485	0.45457	0.433767
mouse_sample_9	OTU	mTAGs	0.344565	0.0934139	0.14698	0.298938
mouse_sample_9	Phylum	mTAGs	0.998812	0.867099	0.928307	0.997666
mouse_sample_9	Phylum	MAPseq	0.544091	0.406775	0.465518	0.443841
mouse_sample_9	Species (NCBI)	mTAGs	0.829787	0.00574628	0.0114135	0.892399
mouse_sample_9	Species (NCBI)	MAPseq	0.751773	0.128237	0.2191	0.236926
oral_sample_13	Class	mTAGs	0.9988	0.835255	0.909736	0.96528
oral_sample_13	Class	MAPseq	0.876155	0.602896	0.714282	0.820007
oral_sample_13	Domain	mTAGs	1	0.918503	0.95752	1
oral_sample_13	Domain	MAPseq	0.982641	0.982641	0.982641	0.982641
oral_sample_13	Family	mTAGs	0.986511	0.788818	0.876657	0.94684
oral_sample_13	Family	MAPseq	0.91965	0.496886	0.645181	0.865327
oral_sample_13	Genus	mTAGs	0.979367	0.761223	0.856626	0.935438
oral_sample_13	Genus	MAPseq	0.933847	0.385327	0.545548	0.866392
oral_sample_13	Order	mTAGs	0.994831	0.817468	0.897471	0.958257
oral_sample_13	Order	MAPseq	0.801765	0.544898	0.648834	0.784528
oral_sample_13	OTU	mTAGs	0.435712	0.120727	0.189067	0.523388
oral_sample_13	Phylum	mTAGs	0.999193	0.860147	0.924471	0.979039
oral_sample_13	Phylum	MAPseq	0.91865	0.635534	0.751305	0.857344
oral_sample_13	Species (NCBI)	mTAGs	0.960857	0.0265393	0.051652	0.736696
oral_sample_13	Species (NCBI)	MAPseq	0.932696	0.162387	0.276614	0.676636
oral_sample_14	Class	mTAGs	0.998885	0.818394	0.899677	0.981525
oral_sample_14	Class	MAPseq	0.905684	0.620304	0.736309	0.827865
oral_sample_14	Domain	mTAGs	1	0.920928	0.958836	1
oral_sample_14	Domain	MAPseq	0.985327	0.985327	0.985327	0.985327
oral_sample_14	Family	mTAGs	0.986432	0.772631	0.866538	0.964855
oral_sample_14	Family	MAPseq	0.938712	0.493911	0.647261	0.881379
oral_sample_14	Genus	mTAGs	0.966096	0.705345	0.815381	0.959285
oral_sample_14	Genus	MAPseq	0.928709	0.329147	0.486036	0.849556
oral_sample_14	Order	mTAGs	0.994167	0.797384	0.884968	0.973798
oral_sample_14	Order	MAPseq	0.820049	0.548904	0.657624	0.792664
oral_sample_14	OTU	mTAGs	0.555665	0.175701	0.266983	0.483496
oral_sample_14	Phylum	mTAGs	0.999258	0.840029	0.912751	0.991797
oral_sample_14	Phylum	MAPseq	0.919158	0.634096	0.750469	0.915528
oral_sample_14	Species (NCBI)	mTAGs	0.983455	0.0331083	0.06406	0.904204
oral_sample_14	Species (NCBI)	MAPseq	0.950814	0.175485	0.296287	0.774094
oral_sample_15	Class	mTAGs	0.998819	0.810963	0.895141	0.979035
oral_sample_15	Class	MAPseq	0.898029	0.605562	0.723351	0.846702
oral_sample_15	Domain	mTAGs	1	0.925515	0.961317	1
oral_sample_15	Domain	MAPseq	0.986907	0.986907	0.986907	0.986907
oral_sample_15	Family	mTAGs	0.993489	0.779033	0.873288	0.967142
oral_sample_15	Family	MAPseq	0.950314	0.509176	0.663077	0.89515
oral_sample_15	Genus	mTAGs	0.981554	0.719891	0.830602	0.963096
oral_sample_15	Genus	MAPseq	0.966519	0.355884	0.520218	0.87266
oral_sample_15	Order	mTAGs	0.996927	0.798808	0.886939	0.972423
oral_sample_15	Order	MAPseq	0.860696	0.568683	0.684861	0.828147
oral_sample_15	OTU	mTAGs	0.511391	0.123338	0.198743	0.540887
oral_sample_15	Phylum	mTAGs	0.999086	0.821952	0.901904	0.977755
oral_sample_15	Phylum	MAPseq	0.927558	0.63045	0.750675	0.910053
oral_sample_15	Species (NCBI)	mTAGs	0.984234	0.0113256	0.0223936	0.872559
oral_sample_15	Species (NCBI)	MAPseq	0.943099	0.193229	0.320742	0.761288
oral_sample_16	Class	mTAGs	0.999239	0.812373	0.896168	0.984614
oral_sample_16	Class	MAPseq	0.914942	0.62461	0.742401	0.840408
oral_sample_16	Domain	mTAGs	1	0.922109	0.959476	1
oral_sample_16	Domain	MAPseq	0.986539	0.986539	0.986539	0.986539
oral_sample_16	Family	mTAGs	0.986725	0.733569	0.84152	0.947082
oral_sample_16	Family	MAPseq	0.931721	0.494558	0.646143	0.873537
oral_sample_16	Genus	mTAGs	0.969869	0.66378	0.788149	0.925457
oral_sample_16	Genus	MAPseq	0.945237	0.346016	0.506589	0.847006
oral_sample_16	Order	mTAGs	0.995451	0.767153	0.866517	0.969343
oral_sample_16	Order	MAPseq	0.824209	0.548737	0.658837	0.793565
oral_sample_16	OTU	mTAGs	0.532418	0.15313	0.237851	0.459242
oral_sample_16	Phylum	mTAGs	0.99965	0.841155	0.913579	0.992806
oral_sample_16	Phylum	MAPseq	0.928305	0.638741	0.75677	0.920361
oral_sample_16	Species (NCBI)	mTAGs	0.982188	0.0113713	0.0224824	0.687825
oral_sample_16	Species (NCBI)	MAPseq	0.948057	0.171425	0.29035	0.653664
oral_sample_17	Class	mTAGs	0.998254	0.783057	0.877657	0.994954
oral_sample_17	Class	MAPseq	0.888141	0.626736	0.734884	0.846844
oral_sample_17	Domain	mTAGs	1	0.923769	0.960374	1
oral_sample_17	Domain	MAPseq	0.99086	0.99086	0.99086	0.99086
oral_sample_17	Family	mTAGs	0.977968	0.716766	0.827238	0.967582
oral_sample_17	Family	MAPseq	0.915206	0.482384	0.631774	0.896049
oral_sample_17	Genus	mTAGs	0.963296	0.671924	0.791651	0.968418
oral_sample_17	Genus	MAPseq	0.923789	0.327671	0.483754	0.876309
oral_sample_17	Order	mTAGs	0.991554	0.757279	0.858725	0.992253
oral_sample_17	Order	MAPseq	0.77595	0.538537	0.635803	0.774978
oral_sample_17	OTU	mTAGs	0.361765	0.102872	0.160191	0.472606
oral_sample_17	Phylum	mTAGs	0.999225	0.826132	0.904472	0.995327
oral_sample_17	Phylum	MAPseq	0.904292	0.641875	0.750815	0.871788
oral_sample_17	Species (NCBI)	mTAGs	0.843678	0.00810691	0.0160595	0.54734
oral_sample_17	Species (NCBI)	MAPseq	0.927403	0.150712	0.259288	0.572295
oral_sample_18	Class	mTAGs	0.999127	0.855166	0.921558	0.972139
oral_sample_18	Class	MAPseq	0.898301	0.630689	0.741075	0.820003
oral_sample_18	Domain	mTAGs	1	0.927224	0.962238	1
oral_sample_18	Domain	MAPseq	0.985018	0.985018	0.985018	0.985018
oral_sample_18	Family	mTAGs	0.991298	0.810335	0.891728	0.951334
oral_sample_18	Family	MAPseq	0.939229	0.516252	0.66628	0.839956
oral_sample_18	Genus	mTAGs	0.972075	0.737619	0.838771	0.932724
oral_sample_18	Genus	MAPseq	0.937925	0.369497	0.530143	0.826527
oral_sample_18	Order	mTAGs	0.996041	0.834544	0.908168	0.963393
oral_sample_18	Order	MAPseq	0.832553	0.574056	0.679552	0.791351
oral_sample_18	OTU	mTAGs	0.62701	0.221465	0.327319	0.541426
oral_sample_18	Phylum	mTAGs	0.999519	0.870379	0.93049	0.982547
oral_sample_18	Phylum	MAPseq	0.928727	0.655074	0.768259	0.893158
oral_sample_18	Species (NCBI)	mTAGs	0.901961	0.0109985	0.0217321	0.69183
oral_sample_18	Species (NCBI)	MAPseq	0.897853	0.174497	0.292204	0.575322
oral_sample_19	Class	mTAGs	0.999081	0.803233	0.890516	0.983098
oral_sample_19	Class	MAPseq	0.904766	0.626972	0.740679	0.837226
oral_sample_19	Domain	mTAGs	1	0.92091	0.958827	1
oral_sample_19	Domain	MAPseq	0.986228	0.986228	0.986228	0.986228
oral_sample_19	Family	mTAGs	0.984282	0.746172	0.848845	0.960704
oral_sample_19	Family	MAPseq	0.934714	0.490264	0.643177	0.890829
oral_sample_19	Genus	mTAGs	0.963823	0.676111	0.794729	0.950704
oral_sample_19	Genus	MAPseq	0.930114	0.328777	0.485825	0.84245
oral_sample_19	Order	mTAGs	0.99327	0.773652	0.869812	0.975017
oral_sample_19	Order	MAPseq	0.800811	0.541218	0.645907	0.794999
oral_sample_19	OTU	mTAGs	0.50965	0.155502	0.238296	0.464935
oral_sample_19	Phylum	mTAGs	0.999557	0.832883	0.90864	0.993546
oral_sample_19	Phylum	MAPseq	0.923478	0.643614	0.758556	0.914707
oral_sample_19	Species (NCBI)	mTAGs	0.859375	0.00254012	0.00506527	0.753628
oral_sample_19	Species (NCBI)	MAPseq	0.946515	0.167142	0.284113	0.721101
oral_sample_6	Class	mTAGs	0.998204	0.832246	0.907701	0.989547
oral_sample_6	Class	MAPseq	0.898612	0.629273	0.740203	0.851211
oral_sample_6	Domain	mTAGs	1	0.920231	0.958459	1
oral_sample_6	Domain	MAPseq	0.989213	0.989213	0.989213	0.989213
oral_sample_6	Family	mTAGs	0.977932	0.764245	0.857984	0.971535
oral_sample_6	Family	MAPseq	0.917213	0.486482	0.635762	0.880044
oral_sample_6	Genus	mTAGs	0.955557	0.693763	0.803883	0.954005
oral_sample_6	Genus	MAPseq	0.884033	0.283202	0.42898	0.758667
oral_sample_6	Order	mTAGs	0.988882	0.803145	0.886388	0.98172
oral_sample_6	Order	MAPseq	0.802591	0.551345	0.653656	0.796382
oral_sample_6	OTU	mTAGs	0.448801	0.150615	0.22554	0.542957
oral_sample_6	Phylum	mTAGs	0.998689	0.847866	0.917118	0.991574
oral_sample_6	Phylum	MAPseq	0.909233	0.640471	0.751547	0.906426
oral_sample_6	Species (NCBI)	mTAGs	0.914634	0.00160479	0.00320396	0.715332
oral_sample_6	Species (NCBI)	MAPseq	0.931194	0.155978	0.267199	0.688769
oral_sample_7	Class	mTAGs	0.99837	0.799419	0.887886	0.987455
oral_sample_7	Class	MAPseq	0.900372	0.63526	0.744931	0.853445
oral_sample_7	Domain	mTAGs	1	0.920527	0.958619	1
oral_sample_7	Domain	MAPseq	0.987216	0.987216	0.987216	0.987216
oral_sample_7	Family	mTAGs	0.979068	0.743471	0.845158	0.962321
oral_sample_7	Family	MAPseq	0.925203	0.491176	0.64169	0.895604
oral_sample_7	Genus	mTAGs	0.950608	0.657869	0.7776	0.957029
oral_sample_7	Genus	MAPseq	0.893035	0.293786	0.442124	0.792595
oral_sample_7	Order	mTAGs	0.990105	0.773481	0.868489	0.983388
oral_sample_7	Order	MAPseq	0.788275	0.543863	0.643648	0.78669
oral_sample_7	OTU	mTAGs	0.486688	0.16298	0.244187	0.473847
oral_sample_7	Phylum	mTAGs	0.9991	0.834154	0.909206	0.997656
oral_sample_7	Phylum	MAPseq	0.912056	0.646778	0.756845	0.866103
oral_sample_7	Species (NCBI)	mTAGs	0.785714	0.00108732	0.00217164	0.993528
oral_sample_7	Species (NCBI)	MAPseq	0.938142	0.166553	0.282884	0.689471
oral_sample_8	Class	mTAGs	0.997533	0.799024	0.887311	0.991325
oral_sample_8	Class	MAPseq	0.85938	0.602226	0.708181	0.843373
oral_sample_8	Domain	mTAGs	1	0.921385	0.959084	1
oral_sample_8	Domain	MAPseq	0.990344	0.990344	0.990344	0.990344
oral_sample_8	Family	mTAGs	0.973985	0.725825	0.831791	0.971259
oral_sample_8	Family	MAPseq	0.909654	0.472634	0.622061	0.894564
oral_sample_8	Genus	mTAGs	0.964839	0.697187	0.809462	0.979419
oral_sample_8	Genus	MAPseq	0.900568	0.304115	0.454686	0.823882
oral_sample_8	Order	mTAGs	0.989013	0.770037	0.865896	0.988628
oral_sample_8	Order	MAPseq	0.774855	0.535707	0.633461	0.773378
oral_sample_8	OTU	mTAGs	0.246181	0.0670618	0.105409	0.607144
oral_sample_8	Phylum	mTAGs	0.998724	0.837122	0.910811	0.995774
oral_sample_8	Phylum	MAPseq	0.896218	0.631537	0.740949	0.883792
oral_sample_8	Species (NCBI)	mTAGs	0.881533	0.00588099	0.011684	0.596621
oral_sample_8	Species (NCBI)	MAPseq	0.92465	0.138986	0.241649	0.598267
skin_sample_1	Class	mTAGs	0.997718	0.758368	0.861732	0.958305
skin_sample_1	Class	MAPseq	0.916984	0.588606	0.716984	0.878853
skin_sample_1	Domain	mTAGs	1	0.932836	0.965251	1
skin_sample_1	Domain	MAPseq	0.984866	0.984866	0.984866	0.984866
skin_sample_1	Family	mTAGs	0.987142	0.617997	0.760122	0.896205
skin_sample_1	Family	MAPseq	0.875809	0.380307	0.530327	0.844107
skin_sample_1	Genus	mTAGs	0.973943	0.568343	0.717809	0.910334
skin_sample_1	Genus	MAPseq	0.928706	0.280319	0.430651	0.854346
skin_sample_1	Order	mTAGs	0.990199	0.632552	0.771963	0.900865
skin_sample_1	Order	MAPseq	0.797217	0.500499	0.614936	0.783899
skin_sample_1	OTU	mTAGs	0.194321	0.0578669	0.0891776	0.433262
skin_sample_1	Phylum	mTAGs	0.998271	0.81366	0.896561	0.984599
skin_sample_1	Phylum	MAPseq	0.951105	0.665828	0.783301	0.929386
skin_sample_1	Species (NCBI)	mTAGs	0.665277	0.0821521	0.146245	0.984806
skin_sample_1	Species (NCBI)	MAPseq	0.918861	0.091774	0.16688	0.440645
skin_sample_13	Class	mTAGs	0.997718	0.758239	0.861648	0.980336
skin_sample_13	Class	MAPseq	0.902368	0.571319	0.69966	0.834435
skin_sample_13	Domain	mTAGs	1	0.930596	0.964051	1
skin_sample_13	Domain	MAPseq	0.987635	0.987635	0.987635	0.987635
skin_sample_13	Family	mTAGs	0.990534	0.658556	0.79113	0.915465
skin_sample_13	Family	MAPseq	0.910267	0.41092	0.566228	0.873758
skin_sample_13	Genus	mTAGs	0.98468	0.625873	0.765308	0.911069
skin_sample_13	Genus	MAPseq	0.941814	0.277048	0.42815	0.887282
skin_sample_13	Order	mTAGs	0.993012	0.669037	0.799449	0.919577
skin_sample_13	Order	MAPseq	0.83513	0.515419	0.637432	0.825023
skin_sample_13	OTU	mTAGs	0.327748	0.0949998	0.147303	0.598421
skin_sample_13	Phylum	mTAGs	0.998308	0.789682	0.881824	0.986422
skin_sample_13	Phylum	MAPseq	0.922201	0.627703	0.746973	0.868994
skin_sample_13	Species (NCBI)	mTAGs	0.66833	0.0497795	0.0926575	0.993369
skin_sample_13	Species (NCBI)	MAPseq	0.916898	0.084408	0.154585	0.578632
skin_sample_14	Class	mTAGs	0.997281	0.738053	0.848305	0.980783
skin_sample_14	Class	MAPseq	0.871577	0.54944	0.673995	0.814904
skin_sample_14	Domain	mTAGs	1	0.935144	0.966485	1
skin_sample_14	Domain	MAPseq	0.984978	0.984978	0.984978	0.984978
skin_sample_14	Family	mTAGs	0.983758	0.581669	0.731074	0.943678
skin_sample_14	Family	MAPseq	0.866984	0.361173	0.50992	0.798776
skin_sample_14	Genus	mTAGs	0.973883	0.545241	0.699089	0.944798
skin_sample_14	Genus	MAPseq	0.90149	0.254041	0.396381	0.81293
skin_sample_14	Order	mTAGs	0.988316	0.601157	0.747585	0.937221
skin_sample_14	Order	MAPseq	0.804684	0.499177	0.616139	0.780551
skin_sample_14	OTU	mTAGs	0.186142	0.0545394	0.0843611	0.400736
skin_sample_14	Phylum	mTAGs	0.998022	0.796693	0.886065	0.993869
skin_sample_14	Phylum	MAPseq	0.896717	0.628175	0.738801	0.856736
skin_sample_14	Species (NCBI)	mTAGs	0.670909	0.0832484	0.148118	0.998166
skin_sample_14	Species (NCBI)	MAPseq	0.756929	0.0515335	0.0964972	0.312008
skin_sample_15	Class	mTAGs	0.99676	0.737017	0.847432	0.974591
skin_sample_15	Class	MAPseq	0.900461	0.570961	0.698818	0.817119
skin_sample_15	Domain	mTAGs	1	0.932407	0.965021	1
skin_sample_15	Domain	MAPseq	0.984624	0.984624	0.984624	0.984624
skin_sample_15	Family	mTAGs	0.985116	0.567555	0.720188	0.934708
skin_sample_15	Family	MAPseq	0.882439	0.361511	0.5129	0.828729
skin_sample_15	Genus	mTAGs	0.979598	0.535272	0.692273	0.931036
skin_sample_15	Genus	MAPseq	0.919441	0.246897	0.389265	0.86249
skin_sample_15	Order	mTAGs	0.987742	0.58125	0.73184	0.936254
skin_sample_15	Order	MAPseq	0.808524	0.502595	0.619868	0.784208
skin_sample_15	OTU	mTAGs	0.117782	0.0349315	0.0538827	0.516145
skin_sample_15	Phylum	mTAGs	0.99729	0.798305	0.886772	0.985787
skin_sample_15	Phylum	MAPseq	0.921685	0.644988	0.758902	0.856225
skin_sample_15	Species (NCBI)	mTAGs	0.679165	0.108275	0.186774	0.990878
skin_sample_15	Species (NCBI)	MAPseq	0.861865	0.0430421	0.0819895	0.372203
skin_sample_16	Class	mTAGs	0.996643	0.725502	0.839728	0.989897
skin_sample_16	Class	MAPseq	0.839771	0.520212	0.642447	0.80936
skin_sample_16	Domain	mTAGs	1	0.935976	0.966929	1
skin_sample_16	Domain	MAPseq	0.983656	0.983656	0.983656	0.983656
skin_sample_16	Family	mTAGs	0.981359	0.546747	0.702249	0.970226
skin_sample_16	Family	MAPseq	0.840011	0.332782	0.476709	0.831693
skin_sample_16	Genus	mTAGs	0.975079	0.512487	0.671856	0.975598
skin_sample_16	Genus	MAPseq	0.88864	0.231509	0.367322	0.875401
skin_sample_16	Order	mTAGs	0.985245	0.559675	0.713845	0.971379
skin_sample_16	Order	MAPseq	0.775484	0.471312	0.586295	0.769292
skin_sample_16	OTU	mTAGs	0.0877283	0.0249988	0.0389099	0.535749
skin_sample_16	Phylum	mTAGs	0.997649	0.788109	0.880585	0.996609
skin_sample_16	Phylum	MAPseq	0.877911	0.611395	0.720806	0.852015
skin_sample_16	Species (NCBI)	mTAGs	0.682349	0.109868	0.189261	0.995577
skin_sample_16	Species (NCBI)	MAPseq	0.773446	0.0317086	0.0609197	0.395693
skin_sample_17	Class	mTAGs	0.996427	0.743704	0.851714	0.981005
skin_sample_17	Class	MAPseq	0.844065	0.529012	0.650394	0.798864
skin_sample_17	Domain	mTAGs	1	0.933454	0.965582	1
skin_sample_17	Domain	MAPseq	0.984527	0.984527	0.984527	0.984527
skin_sample_17	Family	mTAGs	0.984601	0.582333	0.731831	0.952441
skin_sample_17	Family	MAPseq	0.85381	0.35116	0.497646	0.799415
skin_sample_17	Genus	mTAGs	0.976827	0.54301	0.698005	0.950245
skin_sample_17	Genus	MAPseq	0.890938	0.241197	0.379622	0.811426
skin_sample_17	Order	mTAGs	0.987553	0.602813	0.748645	0.943561
skin_sample_17	Order	MAPseq	0.794576	0.489206	0.605572	0.772032
skin_sample_17	OTU	mTAGs	0.18717	0.0553501	0.0854352	0.416543
skin_sample_17	Phylum	mTAGs	0.997736	0.798224	0.886898	0.991968
skin_sample_17	Phylum	MAPseq	0.892137	0.626179	0.735864	0.857181
skin_sample_17	Species (NCBI)	mTAGs	0.69862	0.0955292	0.168076	0.90449
skin_sample_17	Species (NCBI)	MAPseq	0.741812	0.0442035	0.0834352	0.294906
skin_sample_18	Class	mTAGs	0.997272	0.777921	0.874044	0.953635
skin_sample_18	Class	MAPseq	0.923735	0.593676	0.722809	0.908186
skin_sample_18	Domain	mTAGs	1	0.929201	0.963301	1
skin_sample_18	Domain	MAPseq	0.983916	0.983916	0.983916	0.983916
skin_sample_18	Family	mTAGs	0.98812	0.655686	0.788288	0.889115
skin_sample_18	Family	MAPseq	0.888175	0.3917	0.543644	0.8584
skin_sample_18	Genus	mTAGs	0.976777	0.603891	0.746351	0.898018
skin_sample_18	Genus	MAPseq	0.935279	0.291933	0.444974	0.857042
skin_sample_18	Order	mTAGs	0.990567	0.667286	0.797407	0.894232
skin_sample_18	Order	MAPseq	0.798916	0.50405	0.618119	0.781705
skin_sample_18	OTU	mTAGs	0.276241	0.0889035	0.134516	0.400233
skin_sample_18	Phylum	mTAGs	0.997972	0.82603	0.903897	0.982535
skin_sample_18	Phylum	MAPseq	0.937265	0.655613	0.771539	0.926058
skin_sample_18	Species (NCBI)	mTAGs	0.672052	0.0748157	0.134642	0.953524
skin_sample_18	Species (NCBI)	MAPseq	0.940029	0.129649	0.22787	0.521909
skin_sample_19	Class	mTAGs	0.997817	0.756674	0.860674	0.967663
skin_sample_19	Class	MAPseq	0.924655	0.61626	0.739597	0.85262
skin_sample_19	Domain	mTAGs	1	0.927631	0.962457	1
skin_sample_19	Domain	MAPseq	0.987011	0.987011	0.987011	0.987011
skin_sample_19	Family	mTAGs	0.980578	0.650339	0.782024	0.938572
skin_sample_19	Family	MAPseq	0.919426	0.443737	0.598584	0.875245
skin_sample_19	Genus	mTAGs	0.957051	0.583151	0.724717	0.953282
skin_sample_19	Genus	MAPseq	0.94817	0.314489	0.472319	0.858778
skin_sample_19	Order	mTAGs	0.990654	0.681427	0.807447	0.952565
skin_sample_19	Order	MAPseq	0.844987	0.550767	0.666867	0.830281
skin_sample_19	OTU	mTAGs	0.293638	0.0786059	0.124014	0.4002
skin_sample_19	Phylum	mTAGs	0.998962	0.807743	0.893233	0.988609
skin_sample_19	Phylum	MAPseq	0.934825	0.645095	0.763394	0.908747
skin_sample_19	Species (NCBI)	mTAGs	0.716475	0.0403704	0.076434	0.892446
skin_sample_19	Species (NCBI)	MAPseq	0.928933	0.118804	0.210666	0.489347
skin_sample_20	Class	mTAGs	0.99768	0.766666	0.867049	0.962603
skin_sample_20	Class	MAPseq	0.939349	0.613951	0.742567	0.812851
skin_sample_20	Domain	mTAGs	1	0.928726	0.963046	1
skin_sample_20	Domain	MAPseq	0.98792	0.98792	0.98792	0.98792
skin_sample_20	Family	mTAGs	0.987948	0.638943	0.776011	0.908131
skin_sample_20	Family	MAPseq	0.888137	0.394259	0.546096	0.817178
skin_sample_20	Genus	mTAGs	0.982199	0.604376	0.748301	0.898492
skin_sample_20	Genus	MAPseq	0.944097	0.279521	0.431335	0.822663
skin_sample_20	Order	mTAGs	0.991816	0.654457	0.78857	0.910041
skin_sample_20	Order	MAPseq	0.804367	0.513471	0.626813	0.792981
skin_sample_20	OTU	mTAGs	0.235584	0.0718088	0.110068	0.413318
skin_sample_20	Phylum	mTAGs	0.99811	0.807143	0.892526	0.98074
skin_sample_20	Phylum	MAPseq	0.95796	0.675133	0.792056	0.863748
skin_sample_20	Species (NCBI)	mTAGs	0.681973	0.0662048	0.120693	0.949148
skin_sample_20	Species (NCBI)	MAPseq	0.856276	0.0614174	0.114614	0.372171
skin_sample_28	Class	mTAGs	0.996095	0.737276	0.847363	0.974602
skin_sample_28	Class	MAPseq	0.917161	0.592253	0.719738	0.84424
skin_sample_28	Domain	mTAGs	1	0.932727	0.965193	1
skin_sample_28	Domain	MAPseq	0.985768	0.985768	0.985768	0.985768
skin_sample_28	Family	mTAGs	0.982731	0.593899	0.740368	0.943556
skin_sample_28	Family	MAPseq	0.857509	0.367278	0.514284	0.804885
skin_sample_28	Genus	mTAGs	0.977209	0.570244	0.720212	0.933433
skin_sample_28	Genus	MAPseq	0.904439	0.25281	0.395163	0.807146
skin_sample_28	Order	mTAGs	0.986936	0.618625	0.760536	0.932907
skin_sample_28	Order	MAPseq	0.790501	0.499299	0.612027	0.761314
skin_sample_28	OTU	mTAGs	0.166276	0.0455713	0.0715366	0.479587
skin_sample_28	Phylum	mTAGs	0.997624	0.797618	0.88648	0.986952
skin_sample_28	Phylum	MAPseq	0.942017	0.655575	0.773117	0.885729
skin_sample_28	Species (NCBI)	mTAGs	0.687454	0.0746321	0.134646	1
skin_sample_28	Species (NCBI)	MAPseq	0.72927	0.0384592	0.0730652	0.420018
uro_sample_0	Class	mTAGs	0.999294	0.780913	0.876709	0.971446
uro_sample_0	Class	MAPseq	0.919636	0.579579	0.711041	0.815287
uro_sample_0	Domain	mTAGs	1	0.930631	0.964069	1
uro_sample_0	Domain	MAPseq	0.979443	0.979443	0.979443	0.979443
uro_sample_0	Family	mTAGs	0.991049	0.665481	0.796272	0.945661
uro_sample_0	Family	MAPseq	0.921194	0.408822	0.566316	0.75187
uro_sample_0	Genus	mTAGs	0.941241	0.529563	0.677788	0.820949
uro_sample_0	Genus	MAPseq	0.967818	0.273739	0.42677	0.673166
uro_sample_0	Order	mTAGs	0.997543	0.722093	0.837757	0.935043
uro_sample_0	Order	MAPseq	0.845855	0.494994	0.624519	0.786044
uro_sample_0	OTU	mTAGs	0.244601	0.0597399	0.0960268	0.490818
uro_sample_0	Phylum	mTAGs	0.999625	0.817407	0.899379	0.980416
uro_sample_0	Phylum	MAPseq	0.92415	0.591201	0.721098	0.852899
uro_sample_0	Species (NCBI)	MAPseq	0.913515	0.046841	0.0891127	0.312133
uro_sample_2	Class	mTAGs	0.999104	0.860729	0.924769	0.999792
uro_sample_2	Class	MAPseq	0.905916	0.659133	0.763068	0.890408
uro_sample_2	Domain	mTAGs	1	0.922282	0.95957	1
uro_sample_2	Domain	MAPseq	0.996401	0.996401	0.996401	0.996401
uro_sample_2	Family	mTAGs	0.997357	0.756152	0.860165	0.998039
uro_sample_2	Family	MAPseq	0.925889	0.552043	0.691684	0.925889
uro_sample_2	Genus	mTAGs	0.995604	0.736603	0.846741	0.995003
uro_sample_2	Genus	MAPseq	0.981168	0.488929	0.652639	0.9618
uro_sample_2	Order	mTAGs	0.998595	0.817311	0.898904	0.999135
uro_sample_2	Order	MAPseq	0.807888	0.583979	0.677923	0.805619
uro_sample_2	OTU	mTAGs	0.363673	0.0878207	0.141477	0.377566
uro_sample_2	Phylum	mTAGs	0.999889	0.888376	0.94084	0.999545
uro_sample_2	Phylum	MAPseq	0.914408	0.669895	0.773283	0.89821
uro_sample_2	Species (NCBI)	mTAGs	0.461538	0.000197128	0.000394089	1
uro_sample_2	Species (NCBI)	MAPseq	0.952761	0.231296	0.372228	0.6326
uro_sample_21	Class	mTAGs	0.998347	0.754811	0.859664	0.977288
uro_sample_21	Class	MAPseq	0.919922	0.572151	0.705508	0.893199
uro_sample_21	Domain	mTAGs	1	0.931642	0.964612	1
uro_sample_21	Domain	MAPseq	0.977486	0.977486	0.977486	0.977486
uro_sample_21	Family	mTAGs	0.990248	0.653524	0.787397	0.969126
uro_sample_21	Family	MAPseq	0.951114	0.434176	0.596194	0.876184
uro_sample_21	Genus	mTAGs	0.970988	0.589728	0.733789	0.930319
uro_sample_21	Genus	MAPseq	0.976772	0.289858	0.447053	0.840146
uro_sample_21	Order	mTAGs	0.995556	0.685891	0.812209	0.947952
uro_sample_21	Order	MAPseq	0.841844	0.489228	0.61883	0.82107
uro_sample_21	OTU	mTAGs	0.140473	0.034179	0.0549804	0.401122
uro_sample_21	Phylum	mTAGs	0.999278	0.777868	0.87478	0.977143
uro_sample_21	Phylum	MAPseq	0.926428	0.583417	0.71596	0.895705
uro_sample_21	Species (NCBI)	mTAGs	1	0.000312422	0.000624649	1
uro_sample_21	Species (NCBI)	MAPseq	0.904762	0.0362458	0.0696993	0.46691
uro_sample_22	Class	mTAGs	0.999293	0.86515	0.927396	0.998972
uro_sample_22	Class	MAPseq	0.948277	0.694779	0.801973	0.932738
uro_sample_22	Domain	mTAGs	1	0.916218	0.956278	1
uro_sample_22	Domain	MAPseq	0.996778	0.996778	0.996778	0.996778
uro_sample_22	Family	mTAGs	0.997081	0.762169	0.863941	0.983985
uro_sample_22	Family	MAPseq	0.933114	0.557171	0.697724	0.9099
uro_sample_22	Genus	mTAGs	0.996217	0.753423	0.857974	0.982329
uro_sample_22	Genus	MAPseq	0.98196	0.493788	0.657131	0.903433
uro_sample_22	Order	mTAGs	0.998617	0.805337	0.891623	0.998692
uro_sample_22	Order	MAPseq	0.80169	0.582866	0.674986	0.800743
uro_sample_22	OTU	mTAGs	0.329181	0.0665791	0.110757	0.490611
uro_sample_22	Phylum	mTAGs	0.999738	0.891674	0.942619	0.998875
uro_sample_22	Phylum	MAPseq	0.955479	0.704863	0.811257	0.940259
uro_sample_22	Species (NCBI)	mTAGs	0.84	0.000755763	0.00151017	1
uro_sample_22	Species (NCBI)	MAPseq	0.960517	0.253587	0.401242	0.68807
uro_sample_24	Class	mTAGs	0.998985	0.858498	0.923429	0.999965
uro_sample_24	Class	MAPseq	0.857126	0.610899	0.713363	0.857126
uro_sample_24	Domain	mTAGs	1	0.929851	0.963651	1
uro_sample_24	Domain	MAPseq	0.998198	0.998198	0.998198	0.998198
uro_sample_24	Family	mTAGs	0.99584	0.785235	0.878086	0.99991
uro_sample_24	Family	MAPseq	0.907756	0.528133	0.667761	0.906902
uro_sample_24	Genus	mTAGs	0.987789	0.717079	0.830942	0.99531
uro_sample_24	Genus	MAPseq	0.969148	0.459215	0.623157	0.969148
uro_sample_24	Order	mTAGs	0.99866	0.85117	0.919035	0.999965
uro_sample_24	Order	MAPseq	0.800891	0.566537	0.663632	0.800891
uro_sample_24	OTU	mTAGs	0.329858	0.0899749	0.141384	0.455268
uro_sample_24	Phylum	mTAGs	0.999742	0.88613	0.939514	0.999965
uro_sample_24	Phylum	MAPseq	0.865036	0.623466	0.724649	0.865036
uro_sample_24	Species (NCBI)	mTAGs	0.942584	0.00817953	0.0162183	0.477795
uro_sample_24	Species (NCBI)	MAPseq	0.951721	0.157636	0.270473	0.496868
uro_sample_25	Class	mTAGs	0.998623	0.82587	0.904068	0.9715
uro_sample_25	Class	MAPseq	0.890959	0.620493	0.731527	0.889249
uro_sample_25	Domain	mTAGs	1	0.933485	0.965598	1
uro_sample_25	Domain	MAPseq	0.991088	0.991088	0.991088	0.991088
uro_sample_25	Family	mTAGs	0.993552	0.727042	0.839657	0.970175
uro_sample_25	Family	MAPseq	0.921976	0.515789	0.661506	0.920054
uro_sample_25	Genus	mTAGs	0.985993	0.66889	0.797061	0.968274
uro_sample_25	Genus	MAPseq	0.974857	0.425933	0.592843	0.88537
uro_sample_25	Order	mTAGs	0.997159	0.79961	0.887524	0.956243
uro_sample_25	Order	MAPseq	0.817905	0.5569	0.662627	0.817905
uro_sample_25	OTU	mTAGs	0.246563	0.0601041	0.0966484	0.479552
uro_sample_25	Phylum	mTAGs	0.999356	0.857859	0.923217	0.967659
uro_sample_25	Phylum	MAPseq	0.902967	0.637021	0.747031	0.897423
uro_sample_25	Species (NCBI)	mTAGs	0.526316	0.000976245	0.00194887	0.557781
uro_sample_25	Species (NCBI)	MAPseq	0.94823	0.118392	0.210502	0.524471
uro_sample_3	Class	mTAGs	0.999212	0.892279	0.942723	0.997451
uro_sample_3	Class	MAPseq	0.931401	0.679881	0.78601	0.91545
uro_sample_3	Domain	mTAGs	1	0.93018	0.963827	1
uro_sample_3	Domain	MAPseq	0.997822	0.997822	0.997822	0.997822
uro_sample_3	Family	mTAGs	0.997569	0.837375	0.91048	0.995127
uro_sample_3	Family	MAPseq	0.91376	0.555925	0.69128	0.911075
uro_sample_3	Genus	mTAGs	0.994019	0.802922	0.888309	0.987705
uro_sample_3	Genus	MAPseq	0.975025	0.476295	0.639969	0.939089
uro_sample_3	Order	mTAGs	0.999103	0.888574	0.940603	0.997263
uro_sample_3	Order	MAPseq	0.834431	0.605468	0.701745	0.82925
uro_sample_3	OTU	mTAGs	0.63264	0.185468	0.286844	0.749123
uro_sample_3	Phylum	mTAGs	0.999641	0.915029	0.955465	0.997959
uro_sample_3	Phylum	MAPseq	0.93499	0.687748	0.792534	0.920953
uro_sample_3	Species (NCBI)	mTAGs	0.83871	0.000609785	0.00121868	0.473162
uro_sample_3	Species (NCBI)	MAPseq	0.896113	0.0589542	0.11063	0.210721
uro_sample_5	Class	mTAGs	0.998623	0.805651	0.891817	0.98666
uro_sample_5	Class	MAPseq	0.870693	0.602303	0.712047	0.867488
uro_sample_5	Domain	mTAGs	1	0.935619	0.966739	1
uro_sample_5	Domain	MAPseq	0.994524	0.994524	0.994524	0.994524
uro_sample_5	Family	mTAGs	0.995105	0.735746	0.845994	0.977438
uro_sample_5	Family	MAPseq	0.901613	0.491811	0.636452	0.897332
uro_sample_5	Genus	mTAGs	0.984216	0.655238	0.78672	0.982397
uro_sample_5	Genus	MAPseq	0.967736	0.401092	0.567129	0.922893
uro_sample_5	Order	mTAGs	0.997545	0.786825	0.879743	0.972516
uro_sample_5	Order	MAPseq	0.790083	0.536799	0.639267	0.790083
uro_sample_5	OTU	mTAGs	0.192856	0.0527937	0.0828951	0.402432
uro_sample_5	Phylum	mTAGs	0.99955	0.845524	0.916108	0.982399
uro_sample_5	Phylum	MAPseq	0.880291	0.617204	0.725637	0.877224
uro_sample_5	Species (NCBI)	mTAGs	0.583333	0.000222222	0.000444275	1
uro_sample_5	Species (NCBI)	MAPseq	0.871507	0.073945	0.136323	0.455589
uro_sample_6	Class	mTAGs	0.996244	0.891297	0.940853	0.983957
uro_sample_6	Class	MAPseq	0.937035	0.684388	0.791028	0.86648
uro_sample_6	Domain	mTAGs	1	0.921871	0.959347	1
uro_sample_6	Domain	MAPseq	0.989511	0.989511	0.989511	0.989511
uro_sample_6	Family	mTAGs	0.995466	0.844105	0.913558	0.97035
uro_sample_6	Family	MAPseq	0.905428	0.563581	0.69473	0.818226
uro_sample_6	Genus	mTAGs	0.985868	0.745422	0.848948	0.901688
uro_sample_6	Genus	MAPseq	0.933826	0.499445	0.650812	0.749116
uro_sample_6	Order	mTAGs	0.996164	0.888179	0.939077	0.982361
uro_sample_6	Order	MAPseq	0.862779	0.626438	0.725854	0.791015
uro_sample_6	OTU	mTAGs	0.791606	0.344846	0.480412	0.680818
uro_sample_6	Phylum	mTAGs	0.996324	0.894203	0.942505	0.985374
uro_sample_6	Phylum	MAPseq	0.966345	0.711197	0.819368	0.865375
uro_sample_6	Species (NCBI)	mTAGs	0.975831	0.0293325	0.0569531	0.994944
uro_sample_6	Species (NCBI)	MAPseq	0.957281	0.389624	0.553832	0.719051
